# Supplementary material for: A multi-subject, multi-modal human neuroimaging dataset
Source: Sci Data. 2015 Jan 20;2:150001. doi: 10.1038/sdata.2015.1 (PMC4412149; doi:10.1038/sdata.2015.1)
Supplement: Supplementary file 1 [file sdata20151-isa1.zip]

Archive with 4 entries (4 files):
- i_Investigation.txt
- s_study_Henson.txt
- a_MEG_assay_Henson.txt
- a_MRI_assay_Henson.txt
