# Supplementary material for: A multi-subject, multi-modal human neuroimaging dataset
Source: Sci Data. 2015 Jan 20;2:150001. doi: 10.1038/sdata.2015.1 (PMC4412149; doi:10.1038/sdata.2015.1)
Supplement: Supplementary file 1 [file sdata20151-isa1.zip › a_MEG_assay_Henson.txt]

Sample name	Protocol REF	Comment[set of photographs]	Protocol REF	Protocol REF	Parameter value[magnetoencephalography instrument]	Parameter value[magnetoencephalography instrument manufacturer]	Parameter value[EEG cap]	Parameter value[EEG cap manufacturer]	Parameter value[3D digitizer instrument]	Parameter value[3D digitizer instrument manufacturer]	Parameter value[Data acquisition rate value]	Parameter value[Data acquisition rate unit]	Term Source REF	Term Accession Number	Parameter value[low pass filter value]	Parameter value[low pass filter unit]	Term Source REF	Term Accession Number	Assay Name	Raw Data File	Comment [Data Repository]	Comment [Data Record Accession]	Comment [Data Record URI]	Protocol REF	Derived Data File	Comment [Data Repository]	Comment [Data Record Accession]	Comment [Data Record URI]
#run01
sub001	Stimuli	meg stimuli	Experimental Design	M/EEG acquisition	Neuromag Vectorview 306	Elekta AB, Helsinki, Finland	70 channel EC80 EEG cap	EASYCAP GmbH, Herrsching, Germany	Fastrak	Polhemus Inc., Colchester, VA, USA	1100	hertz	UNITSONT	UO:0000106	350	hertz	UNITSONT	UO:0000106	sub001_MEEG_run_01	MEG/run_01_raw.fif	OpenfMRI	ds000117	http://openfmri.s3.amazonaws.com/tarballs/ds117_sub001_raw.tgz	M/EEG pre-processing	MEG/run_01_sss.fif	OpenfMRI	ds000117	http://openfmri.s3.amazonaws.com/tarballs/ds117_sub001_raw.tgz
sub002	Stimuli	meg stimuli	Experimental Design	M/EEG acquisition	Neuromag Vectorview 306	Elekta AB, Helsinki, Finland	70 channel EC80 EEG cap	EASYCAP GmbH, Herrsching, Germany	Fastrak	Polhemus Inc., Colchester, VA, USA	1100	hertz	UNITSONT	UO:0000106	350	hertz	UNITSONT	UO:0000106	sub002_MEEG_run_01	MEG/run_01_raw.fif	OpenfMRI	ds000117	http://openfmri.s3.amazonaws.com/tarballs/ds117_sub002_raw.tgz	M/EEG pre-processing	MEG/run_01_sss.fif	OpenfMRI	ds000117	http://openfmri.s3.amazonaws.com/tarballs/ds117_sub002_raw.tgz
sub003	Stimuli	meg stimuli	Experimental Design	M/EEG acquisition	Neuromag Vectorview 306	Elekta AB, Helsinki, Finland	70 channel EC80 EEG cap	EASYCAP GmbH, Herrsching, Germany	Fastrak	Polhemus Inc., Colchester, VA, USA	1100	hertz	UNITSONT	UO:0000106	350	hertz	UNITSONT	UO:0000106	sub003_MEEG_run_01	MEG/run_01_raw.fif	OpenfMRI	ds000117	http://openfmri.s3.amazonaws.com/tarballs/ds117_sub003_raw.tgz	M/EEG pre-processing	MEG/run_01_sss.fif	OpenfMRI	ds000117	http://openfmri.s3.amazonaws.com/tarballs/ds117_sub003_raw.tgz
sub004	Stimuli	meg stimuli	Experimental Design	M/EEG acquisition	Neuromag Vectorview 306	Elekta AB, Helsinki, Finland	70 channel EC80 EEG cap	EASYCAP GmbH, Herrsching, Germany	Fastrak	Polhemus Inc., Colchester, VA, USA	1100	hertz	UNITSONT	UO:0000106	350	hertz	UNITSONT	UO:0000106	sub004_MEEG_run_01	MEG/run_01_raw.fif	OpenfMRI	ds000117	http://openfmri.s3.amazonaws.com/tarballs/ds117_sub004_raw.tgz	M/EEG pre-processing	MEG/run_01_sss.fif	OpenfMRI	ds000117	http://openfmri.s3.amazonaws.com/tarballs/ds117_sub004_raw.tgz
sub005	Stimuli	meg stimuli	Experimental Design	M/EEG acquisition	Neuromag Vectorview 306	Elekta AB, Helsinki, Finland	70 channel EC80 EEG cap	EASYCAP GmbH, Herrsching, Germany	Fastrak	Polhemus Inc., Colchester, VA, USA	1100	hertz	UNITSONT	UO:0000106	350	hertz	UNITSONT	UO:0000106	sub005_MEEG_run_01	MEG/run_01_raw.fif	OpenfMRI	ds000117	http://openfmri.s3.amazonaws.com/tarballs/ds117_sub005_raw.tgz	M/EEG pre-processing	MEG/run_01_sss.fif	OpenfMRI	ds000117	http://openfmri.s3.amazonaws.com/tarballs/ds117_sub005_raw.tgz
sub006	Stimuli	meg stimuli	Experimental Design	M/EEG acquisition	Neuromag Vectorview 306	Elekta AB, Helsinki, Finland	70 channel EC80 EEG cap	EASYCAP GmbH, Herrsching, Germany	Fastrak	Polhemus Inc., Colchester, VA, USA	1100	hertz	UNITSONT	UO:0000106	350	hertz	UNITSONT	UO:0000106	sub006_MEEG_run_01	MEG/run_01_raw.fif	OpenfMRI	ds000117	http://openfmri.s3.amazonaws.com/tarballs/ds117_sub006_raw.tgz	M/EEG pre-processing	MEG/run_01_sss.fif	OpenfMRI	ds000117	http://openfmri.s3.amazonaws.com/tarballs/ds117_sub006_raw.tgz
sub007	Stimuli	meg stimuli	Experimental Design	M/EEG acquisition	Neuromag Vectorview 306	Elekta AB, Helsinki, Finland	70 channel EC80 EEG cap	EASYCAP GmbH, Herrsching, Germany	Fastrak	Polhemus Inc., Colchester, VA, USA	1100	hertz	UNITSONT	UO:0000106	350	hertz	UNITSONT	UO:0000106	sub007_MEEG_run_01	MEG/run_01_raw.fif	OpenfMRI	ds000117	http://openfmri.s3.amazonaws.com/tarballs/ds117_sub007_raw.tgz	M/EEG pre-processing	MEG/run_01_sss.fif	OpenfMRI	ds000117	http://openfmri.s3.amazonaws.com/tarballs/ds117_sub007_raw.tgz
sub008	Stimuli	meg stimuli	Experimental Design	M/EEG acquisition	Neuromag Vectorview 306	Elekta AB, Helsinki, Finland	70 channel EC80 EEG cap	EASYCAP GmbH, Herrsching, Germany	Fastrak	Polhemus Inc., Colchester, VA, USA	1100	hertz	UNITSONT	UO:0000106	350	hertz	UNITSONT	UO:0000106	sub008_MEEG_run_01	MEG/run_01_raw.fif	OpenfMRI	ds000117	http://openfmri.s3.amazonaws.com/tarballs/ds117_sub008_raw.tgz	M/EEG pre-processing	MEG/run_01_sss.fif	OpenfMRI	ds000117	http://openfmri.s3.amazonaws.com/tarballs/ds117_sub008_raw.tgz
sub009	Stimuli	meg stimuli	Experimental Design	M/EEG acquisition	Neuromag Vectorview 306	Elekta AB, Helsinki, Finland	70 channel EC80 EEG cap	EASYCAP GmbH, Herrsching, Germany	Fastrak	Polhemus Inc., Colchester, VA, USA	1100	hertz	UNITSONT	UO:0000106	350	hertz	UNITSONT	UO:0000106	sub009_MEEG_run_01	MEG/run_01_raw.fif	OpenfMRI	ds000117	http://openfmri.s3.amazonaws.com/tarballs/ds117_sub009_raw.tgz	M/EEG pre-processing	MEG/run_01_sss.fif	OpenfMRI	ds000117	http://openfmri.s3.amazonaws.com/tarballs/ds117_sub009_raw.tgz
sub010	Stimuli	meg stimuli	Experimental Design	M/EEG acquisition	Neuromag Vectorview 306	Elekta AB, Helsinki, Finland	70 channel EC80 EEG cap	EASYCAP GmbH, Herrsching, Germany	Fastrak	Polhemus Inc., Colchester, VA, USA	1100	hertz	UNITSONT	UO:0000106	350	hertz	UNITSONT	UO:0000106	sub010_MEEG_run_01	MEG/run_01_raw.fif	OpenfMRI	ds000117	http://openfmri.s3.amazonaws.com/tarballs/ds117_sub010_raw.tgz	M/EEG pre-processing	MEG/run_01_sss.fif	OpenfMRI	ds000117	http://openfmri.s3.amazonaws.com/tarballs/ds117_sub010_raw.tgz
sub011	Stimuli	meg stimuli	Experimental Design	M/EEG acquisition	Neuromag Vectorview 306	Elekta AB, Helsinki, Finland	70 channel EC80 EEG cap	EASYCAP GmbH, Herrsching, Germany	Fastrak	Polhemus Inc., Colchester, VA, USA	1100	hertz	UNITSONT	UO:0000106	350	hertz	UNITSONT	UO:0000106	sub011_MEEG_run_01	MEG/run_01_raw.fif	OpenfMRI	ds000117	http://openfmri.s3.amazonaws.com/tarballs/ds117_sub011_raw.tgz	M/EEG pre-processing	MEG/run_01_sss.fif	OpenfMRI	ds000117	http://openfmri.s3.amazonaws.com/tarballs/ds117_sub011_raw.tgz
sub012	Stimuli	meg stimuli	Experimental Design	M/EEG acquisition	Neuromag Vectorview 306	Elekta AB, Helsinki, Finland	70 channel EC80 EEG cap	EASYCAP GmbH, Herrsching, Germany	Fastrak	Polhemus Inc., Colchester, VA, USA	1100	hertz	UNITSONT	UO:0000106	350	hertz	UNITSONT	UO:0000106	sub012_MEEG_run_01	MEG/run_01_raw.fif	OpenfMRI	ds000117	http://openfmri.s3.amazonaws.com/tarballs/ds117_sub012_raw.tgz	M/EEG pre-processing	MEG/run_01_sss.fif	OpenfMRI	ds000117	http://openfmri.s3.amazonaws.com/tarballs/ds117_sub012_raw.tgz
sub013	Stimuli	meg stimuli	Experimental Design	M/EEG acquisition	Neuromag Vectorview 306	Elekta AB, Helsinki, Finland	70 channel EC80 EEG cap	EASYCAP GmbH, Herrsching, Germany	Fastrak	Polhemus Inc., Colchester, VA, USA	1100	hertz	UNITSONT	UO:0000106	350	hertz	UNITSONT	UO:0000106	sub013_MEEG_run_01	MEG/run_01_raw.fif	OpenfMRI	ds000117	http://openfmri.s3.amazonaws.com/tarballs/ds117_sub013_raw.tgz	M/EEG pre-processing	MEG/run_01_sss.fif	OpenfMRI	ds000117	http://openfmri.s3.amazonaws.com/tarballs/ds117_sub013_raw.tgz
sub014	Stimuli	meg stimuli	Experimental Design	M/EEG acquisition	Neuromag Vectorview 306	Elekta AB, Helsinki, Finland	70 channel EC80 EEG cap	EASYCAP GmbH, Herrsching, Germany	Fastrak	Polhemus Inc., Colchester, VA, USA	1100	hertz	UNITSONT	UO:0000106	350	hertz	UNITSONT	UO:0000106	sub014_MEEG_run_01	MEG/run_01_raw.fif	OpenfMRI	ds000117	http://openfmri.s3.amazonaws.com/tarballs/ds117_sub014_raw.tgz	M/EEG pre-processing	MEG/run_01_sss.fif	OpenfMRI	ds000117	http://openfmri.s3.amazonaws.com/tarballs/ds117_sub014_raw.tgz
sub015	Stimuli	meg stimuli	Experimental Design	M/EEG acquisition	Neuromag Vectorview 306	Elekta AB, Helsinki, Finland	70 channel EC80 EEG cap	EASYCAP GmbH, Herrsching, Germany	Fastrak	Polhemus Inc., Colchester, VA, USA	1100	hertz	UNITSONT	UO:0000106	350	hertz	UNITSONT	UO:0000106	sub015_MEEG_run_01	MEG/run_01_raw.fif	OpenfMRI	ds000117	http://openfmri.s3.amazonaws.com/tarballs/ds117_sub015_raw.tgz	M/EEG pre-processing	MEG/run_01_sss.fif	OpenfMRI	ds000117	http://openfmri.s3.amazonaws.com/tarballs/ds117_sub015_raw.tgz
sub016	Stimuli	meg stimuli	Experimental Design	M/EEG acquisition	Neuromag Vectorview 306	Elekta AB, Helsinki, Finland	70 channel EC80 EEG cap	EASYCAP GmbH, Herrsching, Germany	Fastrak	Polhemus Inc., Colchester, VA, USA	1100	hertz	UNITSONT	UO:0000106	350	hertz	UNITSONT	UO:0000106	sub016_MEEG_run_01	MEG/run_01_raw.fif	OpenfMRI	ds000117	http://openfmri.s3.amazonaws.com/tarballs/ds117_sub016_raw.tgz	M/EEG pre-processing	MEG/run_01_sss.fif	OpenfMRI	ds000117	http://openfmri.s3.amazonaws.com/tarballs/ds117_sub016_raw.tgz
sub017	Stimuli	meg stimuli	Experimental Design	M/EEG acquisition	Neuromag Vectorview 306	Elekta AB, Helsinki, Finland	70 channel EC80 EEG cap	EASYCAP GmbH, Herrsching, Germany	Fastrak	Polhemus Inc., Colchester, VA, USA	1100	hertz	UNITSONT	UO:0000106	350	hertz	UNITSONT	UO:0000106	sub017_MEEG_run_01	MEG/run_01_raw.fif	OpenfMRI	ds000117	http://openfmri.s3.amazonaws.com/tarballs/ds117_sub017_raw.tgz	M/EEG pre-processing	MEG/run_01_sss.fif	OpenfMRI	ds000117	http://openfmri.s3.amazonaws.com/tarballs/ds117_sub017_raw.tgz
sub018	Stimuli	meg stimuli	Experimental Design	M/EEG acquisition	Neuromag Vectorview 306	Elekta AB, Helsinki, Finland	70 channel EC80 EEG cap	EASYCAP GmbH, Herrsching, Germany	Fastrak	Polhemus Inc., Colchester, VA, USA	1100	hertz	UNITSONT	UO:0000106	350	hertz	UNITSONT	UO:0000106	sub018_MEEG_run_01	MEG/run_01_raw.fif	OpenfMRI	ds000117	http://openfmri.s3.amazonaws.com/tarballs/ds117_sub018_raw.tgz	M/EEG pre-processing	MEG/run_01_sss.fif	OpenfMRI	ds000117	http://openfmri.s3.amazonaws.com/tarballs/ds117_sub018_raw.tgz
sub019	Stimuli	meg stimuli	Experimental Design	M/EEG acquisition	Neuromag Vectorview 306	Elekta AB, Helsinki, Finland	70 channel EC80 EEG cap	EASYCAP GmbH, Herrsching, Germany	Fastrak	Polhemus Inc., Colchester, VA, USA	1100	hertz	UNITSONT	UO:0000106	350	hertz	UNITSONT	UO:0000106	sub019_MEEG_run_01	MEG/run_01_raw.fif	OpenfMRI	ds000117	http://openfmri.s3.amazonaws.com/tarballs/ds117_sub019_raw.tgz	M/EEG pre-processing	MEG/run_01_sss.fif	OpenfMRI	ds000117	http://openfmri.s3.amazonaws.com/tarballs/ds117_sub019_raw.tgz
empty_room			Experimental Design	M/EEG acquisition	Neuromag Vectorview 306	Elekta AB, Helsinki, Finland					1100	hertz	UNITSONT	UO:0000106	350	hertz	UNITSONT	UO:0000106	empty_room_MEEG_run_01	MEG/run_01_raw.fif	OpenfMRI	ds000117	http://openfmri.s3.amazonaws.com/tarballs/ds117_metadata.tgz	M/EEG pre-processing	MEG/run_01_sss.fif	OpenfMRI	ds000117	http://openfmri.s3.amazonaws.com/tarballs/ds117_metadata.tgz
#run02
sub001	Stimuli	meg stimuli	Experimental Design	M/EEG acquisition	Neuromag Vectorview 306	Elekta AB, Helsinki, Finland	70 channel EC80 EEG cap	EASYCAP GmbH, Herrsching, Germany	Fastrak	Polhemus Inc., Colchester, VA, USA	1100	hertz	UNITSONT	UO:0000106	350	hertz	UNITSONT	UO:0000106	sub001_MEEG_run_02	MEG/run_02_raw.fif	OpenfMRI	ds000117	http://openfmri.s3.amazonaws.com/tarballs/ds117_sub001_raw.tgz	M/EEG pre-processing	MEG/run_02_sss.fif	OpenfMRI	ds000117	http://openfmri.s3.amazonaws.com/tarballs/ds117_sub001_raw.tgz
sub002	Stimuli	meg stimuli	Experimental Design	M/EEG acquisition	Neuromag Vectorview 306	Elekta AB, Helsinki, Finland	70 channel EC80 EEG cap	EASYCAP GmbH, Herrsching, Germany	Fastrak	Polhemus Inc., Colchester, VA, USA	1100	hertz	UNITSONT	UO:0000106	350	hertz	UNITSONT	UO:0000106	sub002_MEEG_run_02	MEG/run_02_raw.fif	OpenfMRI	ds000117	http://openfmri.s3.amazonaws.com/tarballs/ds117_sub002_raw.tgz	M/EEG pre-processing	MEG/run_02_sss.fif	OpenfMRI	ds000117	http://openfmri.s3.amazonaws.com/tarballs/ds117_sub002_raw.tgz
sub003	Stimuli	meg stimuli	Experimental Design	M/EEG acquisition	Neuromag Vectorview 306	Elekta AB, Helsinki, Finland	70 channel EC80 EEG cap	EASYCAP GmbH, Herrsching, Germany	Fastrak	Polhemus Inc., Colchester, VA, USA	1100	hertz	UNITSONT	UO:0000106	350	hertz	UNITSONT	UO:0000106	sub003_MEEG_run_02	MEG/run_02_raw.fif	OpenfMRI	ds000117	http://openfmri.s3.amazonaws.com/tarballs/ds117_sub003_raw.tgz	M/EEG pre-processing	MEG/run_02_sss.fif	OpenfMRI	ds000117	http://openfmri.s3.amazonaws.com/tarballs/ds117_sub003_raw.tgz
sub004	Stimuli	meg stimuli	Experimental Design	M/EEG acquisition	Neuromag Vectorview 306	Elekta AB, Helsinki, Finland	70 channel EC80 EEG cap	EASYCAP GmbH, Herrsching, Germany	Fastrak	Polhemus Inc., Colchester, VA, USA	1100	hertz	UNITSONT	UO:0000106	350	hertz	UNITSONT	UO:0000106	sub004_MEEG_run_02	MEG/run_02_raw.fif	OpenfMRI	ds000117	http://openfmri.s3.amazonaws.com/tarballs/ds117_sub004_raw.tgz	M/EEG pre-processing	MEG/run_02_sss.fif	OpenfMRI	ds000117	http://openfmri.s3.amazonaws.com/tarballs/ds117_sub004_raw.tgz
sub005	Stimuli	meg stimuli	Experimental Design	M/EEG acquisition	Neuromag Vectorview 306	Elekta AB, Helsinki, Finland	70 channel EC80 EEG cap	EASYCAP GmbH, Herrsching, Germany	Fastrak	Polhemus Inc., Colchester, VA, USA	1100	hertz	UNITSONT	UO:0000106	350	hertz	UNITSONT	UO:0000106	sub005_MEEG_run_02	MEG/run_02_raw.fif	OpenfMRI	ds000117	http://openfmri.s3.amazonaws.com/tarballs/ds117_sub005_raw.tgz	M/EEG pre-processing	MEG/run_02_sss.fif	OpenfMRI	ds000117	http://openfmri.s3.amazonaws.com/tarballs/ds117_sub005_raw.tgz
sub006	Stimuli	meg stimuli	Experimental Design	M/EEG acquisition	Neuromag Vectorview 306	Elekta AB, Helsinki, Finland	70 channel EC80 EEG cap	EASYCAP GmbH, Herrsching, Germany	Fastrak	Polhemus Inc., Colchester, VA, USA	1100	hertz	UNITSONT	UO:0000106	350	hertz	UNITSONT	UO:0000106	sub006_MEEG_run_02	MEG/run_02_raw.fif	OpenfMRI	ds000117	http://openfmri.s3.amazonaws.com/tarballs/ds117_sub006_raw.tgz	M/EEG pre-processing	MEG/run_02_sss.fif	OpenfMRI	ds000117	http://openfmri.s3.amazonaws.com/tarballs/ds117_sub006_raw.tgz
sub007	Stimuli	meg stimuli	Experimental Design	M/EEG acquisition	Neuromag Vectorview 306	Elekta AB, Helsinki, Finland	70 channel EC80 EEG cap	EASYCAP GmbH, Herrsching, Germany	Fastrak	Polhemus Inc., Colchester, VA, USA	1100	hertz	UNITSONT	UO:0000106	350	hertz	UNITSONT	UO:0000106	sub007_MEEG_run_02	MEG/run_02_raw.fif	OpenfMRI	ds000117	http://openfmri.s3.amazonaws.com/tarballs/ds117_sub007_raw.tgz	M/EEG pre-processing	MEG/run_02_sss.fif	OpenfMRI	ds000117	http://openfmri.s3.amazonaws.com/tarballs/ds117_sub007_raw.tgz
sub008	Stimuli	meg stimuli	Experimental Design	M/EEG acquisition	Neuromag Vectorview 306	Elekta AB, Helsinki, Finland	70 channel EC80 EEG cap	EASYCAP GmbH, Herrsching, Germany	Fastrak	Polhemus Inc., Colchester, VA, USA	1100	hertz	UNITSONT	UO:0000106	350	hertz	UNITSONT	UO:0000106	sub008_MEEG_run_02	MEG/run_02_raw.fif	OpenfMRI	ds000117	http://openfmri.s3.amazonaws.com/tarballs/ds117_sub008_raw.tgz	M/EEG pre-processing	MEG/run_02_sss.fif	OpenfMRI	ds000117	http://openfmri.s3.amazonaws.com/tarballs/ds117_sub008_raw.tgz
sub009	Stimuli	meg stimuli	Experimental Design	M/EEG acquisition	Neuromag Vectorview 306	Elekta AB, Helsinki, Finland	70 channel EC80 EEG cap	EASYCAP GmbH, Herrsching, Germany	Fastrak	Polhemus Inc., Colchester, VA, USA	1100	hertz	UNITSONT	UO:0000106	350	hertz	UNITSONT	UO:0000106	sub009_MEEG_run_02	MEG/run_02_raw.fif	OpenfMRI	ds000117	http://openfmri.s3.amazonaws.com/tarballs/ds117_sub009_raw.tgz	M/EEG pre-processing	MEG/run_02_sss.fif	OpenfMRI	ds000117	http://openfmri.s3.amazonaws.com/tarballs/ds117_sub009_raw.tgz
sub010	Stimuli	meg stimuli	Experimental Design	M/EEG acquisition	Neuromag Vectorview 306	Elekta AB, Helsinki, Finland	70 channel EC80 EEG cap	EASYCAP GmbH, Herrsching, Germany	Fastrak	Polhemus Inc., Colchester, VA, USA	1100	hertz	UNITSONT	UO:0000106	350	hertz	UNITSONT	UO:0000106	sub010_MEEG_run_02	MEG/run_02_raw.fif	OpenfMRI	ds000117	http://openfmri.s3.amazonaws.com/tarballs/ds117_sub010_raw.tgz	M/EEG pre-processing	MEG/run_02_sss.fif	OpenfMRI	ds000117	http://openfmri.s3.amazonaws.com/tarballs/ds117_sub010_raw.tgz
sub011	Stimuli	meg stimuli	Experimental Design	M/EEG acquisition	Neuromag Vectorview 306	Elekta AB, Helsinki, Finland	70 channel EC80 EEG cap	EASYCAP GmbH, Herrsching, Germany	Fastrak	Polhemus Inc., Colchester, VA, USA	1100	hertz	UNITSONT	UO:0000106	350	hertz	UNITSONT	UO:0000106	sub011_MEEG_run_02	MEG/run_02_raw.fif	OpenfMRI	ds000117	http://openfmri.s3.amazonaws.com/tarballs/ds117_sub011_raw.tgz	M/EEG pre-processing	MEG/run_02_sss.fif	OpenfMRI	ds000117	http://openfmri.s3.amazonaws.com/tarballs/ds117_sub011_raw.tgz
sub012	Stimuli	meg stimuli	Experimental Design	M/EEG acquisition	Neuromag Vectorview 306	Elekta AB, Helsinki, Finland	70 channel EC80 EEG cap	EASYCAP GmbH, Herrsching, Germany	Fastrak	Polhemus Inc., Colchester, VA, USA	1100	hertz	UNITSONT	UO:0000106	350	hertz	UNITSONT	UO:0000106	sub012_MEEG_run_02	MEG/run_02_raw.fif	OpenfMRI	ds000117	http://openfmri.s3.amazonaws.com/tarballs/ds117_sub012_raw.tgz	M/EEG pre-processing	MEG/run_02_sss.fif	OpenfMRI	ds000117	http://openfmri.s3.amazonaws.com/tarballs/ds117_sub012_raw.tgz
sub013	Stimuli	meg stimuli	Experimental Design	M/EEG acquisition	Neuromag Vectorview 306	Elekta AB, Helsinki, Finland	70 channel EC80 EEG cap	EASYCAP GmbH, Herrsching, Germany	Fastrak	Polhemus Inc., Colchester, VA, USA	1100	hertz	UNITSONT	UO:0000106	350	hertz	UNITSONT	UO:0000106	sub013_MEEG_run_02	MEG/run_02_raw.fif	OpenfMRI	ds000117	http://openfmri.s3.amazonaws.com/tarballs/ds117_sub013_raw.tgz	M/EEG pre-processing	MEG/run_02_sss.fif	OpenfMRI	ds000117	http://openfmri.s3.amazonaws.com/tarballs/ds117_sub013_raw.tgz
sub014	Stimuli	meg stimuli	Experimental Design	M/EEG acquisition	Neuromag Vectorview 306	Elekta AB, Helsinki, Finland	70 channel EC80 EEG cap	EASYCAP GmbH, Herrsching, Germany	Fastrak	Polhemus Inc., Colchester, VA, USA	1100	hertz	UNITSONT	UO:0000106	350	hertz	UNITSONT	UO:0000106	sub014_MEEG_run_02	MEG/run_02_raw.fif	OpenfMRI	ds000117	http://openfmri.s3.amazonaws.com/tarballs/ds117_sub014_raw.tgz	M/EEG pre-processing	MEG/run_02_sss.fif	OpenfMRI	ds000117	http://openfmri.s3.amazonaws.com/tarballs/ds117_sub014_raw.tgz
sub015	Stimuli	meg stimuli	Experimental Design	M/EEG acquisition	Neuromag Vectorview 306	Elekta AB, Helsinki, Finland	70 channel EC80 EEG cap	EASYCAP GmbH, Herrsching, Germany	Fastrak	Polhemus Inc., Colchester, VA, USA	1100	hertz	UNITSONT	UO:0000106	350	hertz	UNITSONT	UO:0000106	sub015_MEEG_run_02	MEG/run_02_raw.fif	OpenfMRI	ds000117	http://openfmri.s3.amazonaws.com/tarballs/ds117_sub015_raw.tgz	M/EEG pre-processing	MEG/run_02_sss.fif	OpenfMRI	ds000117	http://openfmri.s3.amazonaws.com/tarballs/ds117_sub015_raw.tgz
sub016	Stimuli	meg stimuli	Experimental Design	M/EEG acquisition	Neuromag Vectorview 306	Elekta AB, Helsinki, Finland	70 channel EC80 EEG cap	EASYCAP GmbH, Herrsching, Germany	Fastrak	Polhemus Inc., Colchester, VA, USA	1100	hertz	UNITSONT	UO:0000106	350	hertz	UNITSONT	UO:0000106	sub016_MEEG_run_02	MEG/run_02_raw.fif	OpenfMRI	ds000117	http://openfmri.s3.amazonaws.com/tarballs/ds117_sub016_raw.tgz	M/EEG pre-processing	MEG/run_02_sss.fif	OpenfMRI	ds000117	http://openfmri.s3.amazonaws.com/tarballs/ds117_sub016_raw.tgz
sub017	Stimuli	meg stimuli	Experimental Design	M/EEG acquisition	Neuromag Vectorview 306	Elekta AB, Helsinki, Finland	70 channel EC80 EEG cap	EASYCAP GmbH, Herrsching, Germany	Fastrak	Polhemus Inc., Colchester, VA, USA	1100	hertz	UNITSONT	UO:0000106	350	hertz	UNITSONT	UO:0000106	sub017_MEEG_run_02	MEG/run_02_raw.fif	OpenfMRI	ds000117	http://openfmri.s3.amazonaws.com/tarballs/ds117_sub017_raw.tgz	M/EEG pre-processing	MEG/run_02_sss.fif	OpenfMRI	ds000117	http://openfmri.s3.amazonaws.com/tarballs/ds117_sub017_raw.tgz
sub018	Stimuli	meg stimuli	Experimental Design	M/EEG acquisition	Neuromag Vectorview 306	Elekta AB, Helsinki, Finland	70 channel EC80 EEG cap	EASYCAP GmbH, Herrsching, Germany	Fastrak	Polhemus Inc., Colchester, VA, USA	1100	hertz	UNITSONT	UO:0000106	350	hertz	UNITSONT	UO:0000106	sub018_MEEG_run_02	MEG/run_02_raw.fif	OpenfMRI	ds000117	http://openfmri.s3.amazonaws.com/tarballs/ds117_sub018_raw.tgz	M/EEG pre-processing	MEG/run_02_sss.fif	OpenfMRI	ds000117	http://openfmri.s3.amazonaws.com/tarballs/ds117_sub018_raw.tgz
sub019	Stimuli	meg stimuli	Experimental Design	M/EEG acquisition	Neuromag Vectorview 306	Elekta AB, Helsinki, Finland	70 channel EC80 EEG cap	EASYCAP GmbH, Herrsching, Germany	Fastrak	Polhemus Inc., Colchester, VA, USA	1100	hertz	UNITSONT	UO:0000106	350	hertz	UNITSONT	UO:0000106	sub019_MEEG_run_02	MEG/run_02_raw.fif	OpenfMRI	ds000117	http://openfmri.s3.amazonaws.com/tarballs/ds117_sub019_raw.tgz	M/EEG pre-processing	MEG/run_02_sss.fif	OpenfMRI	ds000117	http://openfmri.s3.amazonaws.com/tarballs/ds117_sub019_raw.tgz
empty_room			Experimental Design	M/EEG acquisition	Neuromag Vectorview 306	Elekta AB, Helsinki, Finland					1100	hertz	UNITSONT	UO:0000106	350	hertz	UNITSONT	UO:0000106	empty_room_MEEG_run_02	MEG/run_02_raw.fif	OpenfMRI	ds000117	http://openfmri.s3.amazonaws.com/tarballs/ds117_metadata.tgz	M/EEG pre-processing	MEG/run_02_sss.fif	OpenfMRI	ds000117	http://openfmri.s3.amazonaws.com/tarballs/ds117_metadata.tgz
#run03
sub001	Stimuli	meg stimuli	Experimental Design	M/EEG acquisition	Neuromag Vectorview 306	Elekta AB, Helsinki, Finland	70 channel EC80 EEG cap	EASYCAP GmbH, Herrsching, Germany	Fastrak	Polhemus Inc., Colchester, VA, USA	1100	hertz	UNITSONT	UO:0000106	350	hertz	UNITSONT	UO:0000106	sub001_MEEG_run_03	MEG/run_03_raw.fif	OpenfMRI	ds000117	http://openfmri.s3.amazonaws.com/tarballs/ds117_sub001_raw.tgz	M/EEG pre-processing	MEG/run_03_sss.fif	OpenfMRI	ds000117	http://openfmri.s3.amazonaws.com/tarballs/ds117_sub001_raw.tgz
sub002	Stimuli	meg stimuli	Experimental Design	M/EEG acquisition	Neuromag Vectorview 306	Elekta AB, Helsinki, Finland	70 channel EC80 EEG cap	EASYCAP GmbH, Herrsching, Germany	Fastrak	Polhemus Inc., Colchester, VA, USA	1100	hertz	UNITSONT	UO:0000106	350	hertz	UNITSONT	UO:0000106	sub002_MEEG_run_03	MEG/run_03_raw.fif	OpenfMRI	ds000117	http://openfmri.s3.amazonaws.com/tarballs/ds117_sub002_raw.tgz	M/EEG pre-processing	MEG/run_03_sss.fif	OpenfMRI	ds000117	http://openfmri.s3.amazonaws.com/tarballs/ds117_sub002_raw.tgz
sub003	Stimuli	meg stimuli	Experimental Design	M/EEG acquisition	Neuromag Vectorview 306	Elekta AB, Helsinki, Finland	70 channel EC80 EEG cap	EASYCAP GmbH, Herrsching, Germany	Fastrak	Polhemus Inc., Colchester, VA, USA	1100	hertz	UNITSONT	UO:0000106	350	hertz	UNITSONT	UO:0000106	sub003_MEEG_run_03	MEG/run_03_raw.fif	OpenfMRI	ds000117	http://openfmri.s3.amazonaws.com/tarballs/ds117_sub003_raw.tgz	M/EEG pre-processing	MEG/run_03_sss.fif	OpenfMRI	ds000117	http://openfmri.s3.amazonaws.com/tarballs/ds117_sub003_raw.tgz
sub004	Stimuli	meg stimuli	Experimental Design	M/EEG acquisition	Neuromag Vectorview 306	Elekta AB, Helsinki, Finland	70 channel EC80 EEG cap	EASYCAP GmbH, Herrsching, Germany	Fastrak	Polhemus Inc., Colchester, VA, USA	1100	hertz	UNITSONT	UO:0000106	350	hertz	UNITSONT	UO:0000106	sub004_MEEG_run_03	MEG/run_03_raw.fif	OpenfMRI	ds000117	http://openfmri.s3.amazonaws.com/tarballs/ds117_sub004_raw.tgz	M/EEG pre-processing	MEG/run_03_sss.fif	OpenfMRI	ds000117	http://openfmri.s3.amazonaws.com/tarballs/ds117_sub004_raw.tgz
sub005	Stimuli	meg stimuli	Experimental Design	M/EEG acquisition	Neuromag Vectorview 306	Elekta AB, Helsinki, Finland	70 channel EC80 EEG cap	EASYCAP GmbH, Herrsching, Germany	Fastrak	Polhemus Inc., Colchester, VA, USA	1100	hertz	UNITSONT	UO:0000106	350	hertz	UNITSONT	UO:0000106	sub005_MEEG_run_03	MEG/run_03_raw.fif	OpenfMRI	ds000117	http://openfmri.s3.amazonaws.com/tarballs/ds117_sub005_raw.tgz	M/EEG pre-processing	MEG/run_03_sss.fif	OpenfMRI	ds000117	http://openfmri.s3.amazonaws.com/tarballs/ds117_sub005_raw.tgz
sub006	Stimuli	meg stimuli	Experimental Design	M/EEG acquisition	Neuromag Vectorview 306	Elekta AB, Helsinki, Finland	70 channel EC80 EEG cap	EASYCAP GmbH, Herrsching, Germany	Fastrak	Polhemus Inc., Colchester, VA, USA	1100	hertz	UNITSONT	UO:0000106	350	hertz	UNITSONT	UO:0000106	sub006_MEEG_run_03	MEG/run_03_raw.fif	OpenfMRI	ds000117	http://openfmri.s3.amazonaws.com/tarballs/ds117_sub006_raw.tgz	M/EEG pre-processing	MEG/run_03_sss.fif	OpenfMRI	ds000117	http://openfmri.s3.amazonaws.com/tarballs/ds117_sub006_raw.tgz
sub007	Stimuli	meg stimuli	Experimental Design	M/EEG acquisition	Neuromag Vectorview 306	Elekta AB, Helsinki, Finland	70 channel EC80 EEG cap	EASYCAP GmbH, Herrsching, Germany	Fastrak	Polhemus Inc., Colchester, VA, USA	1100	hertz	UNITSONT	UO:0000106	350	hertz	UNITSONT	UO:0000106	sub007_MEEG_run_03	MEG/run_03_raw.fif	OpenfMRI	ds000117	http://openfmri.s3.amazonaws.com/tarballs/ds117_sub007_raw.tgz	M/EEG pre-processing	MEG/run_03_sss.fif	OpenfMRI	ds000117	http://openfmri.s3.amazonaws.com/tarballs/ds117_sub007_raw.tgz
sub008	Stimuli	meg stimuli	Experimental Design	M/EEG acquisition	Neuromag Vectorview 306	Elekta AB, Helsinki, Finland	70 channel EC80 EEG cap	EASYCAP GmbH, Herrsching, Germany	Fastrak	Polhemus Inc., Colchester, VA, USA	1100	hertz	UNITSONT	UO:0000106	350	hertz	UNITSONT	UO:0000106	sub008_MEEG_run_03	MEG/run_03_raw.fif	OpenfMRI	ds000117	http://openfmri.s3.amazonaws.com/tarballs/ds117_sub008_raw.tgz	M/EEG pre-processing	MEG/run_03_sss.fif	OpenfMRI	ds000117	http://openfmri.s3.amazonaws.com/tarballs/ds117_sub008_raw.tgz
sub009	Stimuli	meg stimuli	Experimental Design	M/EEG acquisition	Neuromag Vectorview 306	Elekta AB, Helsinki, Finland	70 channel EC80 EEG cap	EASYCAP GmbH, Herrsching, Germany	Fastrak	Polhemus Inc., Colchester, VA, USA	1100	hertz	UNITSONT	UO:0000106	350	hertz	UNITSONT	UO:0000106	sub009_MEEG_run_03	MEG/run_03_raw.fif	OpenfMRI	ds000117	http://openfmri.s3.amazonaws.com/tarballs/ds117_sub009_raw.tgz	M/EEG pre-processing	MEG/run_03_sss.fif	OpenfMRI	ds000117	http://openfmri.s3.amazonaws.com/tarballs/ds117_sub009_raw.tgz
sub010	Stimuli	meg stimuli	Experimental Design	M/EEG acquisition	Neuromag Vectorview 306	Elekta AB, Helsinki, Finland	70 channel EC80 EEG cap	EASYCAP GmbH, Herrsching, Germany	Fastrak	Polhemus Inc., Colchester, VA, USA	1100	hertz	UNITSONT	UO:0000106	350	hertz	UNITSONT	UO:0000106	sub010_MEEG_run_03	MEG/run_03_raw.fif	OpenfMRI	ds000117	http://openfmri.s3.amazonaws.com/tarballs/ds117_sub010_raw.tgz	M/EEG pre-processing	MEG/run_03_sss.fif	OpenfMRI	ds000117	http://openfmri.s3.amazonaws.com/tarballs/ds117_sub010_raw.tgz
sub011	Stimuli	meg stimuli	Experimental Design	M/EEG acquisition	Neuromag Vectorview 306	Elekta AB, Helsinki, Finland	70 channel EC80 EEG cap	EASYCAP GmbH, Herrsching, Germany	Fastrak	Polhemus Inc., Colchester, VA, USA	1100	hertz	UNITSONT	UO:0000106	350	hertz	UNITSONT	UO:0000106	sub011_MEEG_run_03	MEG/run_03_raw.fif	OpenfMRI	ds000117	http://openfmri.s3.amazonaws.com/tarballs/ds117_sub011_raw.tgz	M/EEG pre-processing	MEG/run_03_sss.fif	OpenfMRI	ds000117	http://openfmri.s3.amazonaws.com/tarballs/ds117_sub011_raw.tgz
sub012	Stimuli	meg stimuli	Experimental Design	M/EEG acquisition	Neuromag Vectorview 306	Elekta AB, Helsinki, Finland	70 channel EC80 EEG cap	EASYCAP GmbH, Herrsching, Germany	Fastrak	Polhemus Inc., Colchester, VA, USA	1100	hertz	UNITSONT	UO:0000106	350	hertz	UNITSONT	UO:0000106	sub012_MEEG_run_03	MEG/run_03_raw.fif	OpenfMRI	ds000117	http://openfmri.s3.amazonaws.com/tarballs/ds117_sub012_raw.tgz	M/EEG pre-processing	MEG/run_03_sss.fif	OpenfMRI	ds000117	http://openfmri.s3.amazonaws.com/tarballs/ds117_sub012_raw.tgz
sub013	Stimuli	meg stimuli	Experimental Design	M/EEG acquisition	Neuromag Vectorview 306	Elekta AB, Helsinki, Finland	70 channel EC80 EEG cap	EASYCAP GmbH, Herrsching, Germany	Fastrak	Polhemus Inc., Colchester, VA, USA	1100	hertz	UNITSONT	UO:0000106	350	hertz	UNITSONT	UO:0000106	sub013_MEEG_run_03	MEG/run_03_raw.fif	OpenfMRI	ds000117	http://openfmri.s3.amazonaws.com/tarballs/ds117_sub013_raw.tgz	M/EEG pre-processing	MEG/run_03_sss.fif	OpenfMRI	ds000117	http://openfmri.s3.amazonaws.com/tarballs/ds117_sub013_raw.tgz
sub014	Stimuli	meg stimuli	Experimental Design	M/EEG acquisition	Neuromag Vectorview 306	Elekta AB, Helsinki, Finland	70 channel EC80 EEG cap	EASYCAP GmbH, Herrsching, Germany	Fastrak	Polhemus Inc., Colchester, VA, USA	1100	hertz	UNITSONT	UO:0000106	350	hertz	UNITSONT	UO:0000106	sub014_MEEG_run_03	MEG/run_03_raw.fif	OpenfMRI	ds000117	http://openfmri.s3.amazonaws.com/tarballs/ds117_sub014_raw.tgz	M/EEG pre-processing	MEG/run_03_sss.fif	OpenfMRI	ds000117	http://openfmri.s3.amazonaws.com/tarballs/ds117_sub014_raw.tgz
sub015	Stimuli	meg stimuli	Experimental Design	M/EEG acquisition	Neuromag Vectorview 306	Elekta AB, Helsinki, Finland	70 channel EC80 EEG cap	EASYCAP GmbH, Herrsching, Germany	Fastrak	Polhemus Inc., Colchester, VA, USA	1100	hertz	UNITSONT	UO:0000106	350	hertz	UNITSONT	UO:0000106	sub015_MEEG_run_03	MEG/run_03_raw.fif	OpenfMRI	ds000117	http://openfmri.s3.amazonaws.com/tarballs/ds117_sub015_raw.tgz	M/EEG pre-processing	MEG/run_03_sss.fif	OpenfMRI	ds000117	http://openfmri.s3.amazonaws.com/tarballs/ds117_sub015_raw.tgz
sub016	Stimuli	meg stimuli	Experimental Design	M/EEG acquisition	Neuromag Vectorview 306	Elekta AB, Helsinki, Finland	70 channel EC80 EEG cap	EASYCAP GmbH, Herrsching, Germany	Fastrak	Polhemus Inc., Colchester, VA, USA	1100	hertz	UNITSONT	UO:0000106	350	hertz	UNITSONT	UO:0000106	sub016_MEEG_run_03	MEG/run_03_raw.fif	OpenfMRI	ds000117	http://openfmri.s3.amazonaws.com/tarballs/ds117_sub016_raw.tgz	M/EEG pre-processing	MEG/run_03_sss.fif	OpenfMRI	ds000117	http://openfmri.s3.amazonaws.com/tarballs/ds117_sub016_raw.tgz
sub017	Stimuli	meg stimuli	Experimental Design	M/EEG acquisition	Neuromag Vectorview 306	Elekta AB, Helsinki, Finland	70 channel EC80 EEG cap	EASYCAP GmbH, Herrsching, Germany	Fastrak	Polhemus Inc., Colchester, VA, USA	1100	hertz	UNITSONT	UO:0000106	350	hertz	UNITSONT	UO:0000106	sub017_MEEG_run_03	MEG/run_03_raw.fif	OpenfMRI	ds000117	http://openfmri.s3.amazonaws.com/tarballs/ds117_sub017_raw.tgz	M/EEG pre-processing	MEG/run_03_sss.fif	OpenfMRI	ds000117	http://openfmri.s3.amazonaws.com/tarballs/ds117_sub017_raw.tgz
sub018	Stimuli	meg stimuli	Experimental Design	M/EEG acquisition	Neuromag Vectorview 306	Elekta AB, Helsinki, Finland	70 channel EC80 EEG cap	EASYCAP GmbH, Herrsching, Germany	Fastrak	Polhemus Inc., Colchester, VA, USA	1100	hertz	UNITSONT	UO:0000106	350	hertz	UNITSONT	UO:0000106	sub018_MEEG_run_03	MEG/run_03_raw.fif	OpenfMRI	ds000117	http://openfmri.s3.amazonaws.com/tarballs/ds117_sub018_raw.tgz	M/EEG pre-processing	MEG/run_03_sss.fif	OpenfMRI	ds000117	http://openfmri.s3.amazonaws.com/tarballs/ds117_sub018_raw.tgz
sub019	Stimuli	meg stimuli	Experimental Design	M/EEG acquisition	Neuromag Vectorview 306	Elekta AB, Helsinki, Finland	70 channel EC80 EEG cap	EASYCAP GmbH, Herrsching, Germany	Fastrak	Polhemus Inc., Colchester, VA, USA	1100	hertz	UNITSONT	UO:0000106	350	hertz	UNITSONT	UO:0000106	sub019_MEEG_run_03	MEG/run_03_raw.fif	OpenfMRI	ds000117	http://openfmri.s3.amazonaws.com/tarballs/ds117_sub019_raw.tgz	M/EEG pre-processing	MEG/run_03_sss.fif	OpenfMRI	ds000117	http://openfmri.s3.amazonaws.com/tarballs/ds117_sub019_raw.tgz
empty_room			Experimental Design	M/EEG acquisition	Neuromag Vectorview 306	Elekta AB, Helsinki, Finland					1100	hertz	UNITSONT	UO:0000106	350	hertz	UNITSONT	UO:0000106	empty_room_MEEG_run_03	MEG/run_03_raw.fif	OpenfMRI	ds000117	http://openfmri.s3.amazonaws.com/tarballs/ds117_metadata.tgz	M/EEG pre-processing	MEG/run_03_sss.fif	OpenfMRI	ds000117	http://openfmri.s3.amazonaws.com/tarballs/ds117_metadata.tgz
#run04
sub001	Stimuli	meg stimuli	Experimental Design	M/EEG acquisition	Neuromag Vectorview 306	Elekta AB, Helsinki, Finland	70 channel EC80 EEG cap	EASYCAP GmbH, Herrsching, Germany	Fastrak	Polhemus Inc., Colchester, VA, USA	1100	hertz	UNITSONT	UO:0000106	350	hertz	UNITSONT	UO:0000106	sub001_MEEG_run_04	MEG/run_04_raw.fif	OpenfMRI	ds000117	http://openfmri.s3.amazonaws.com/tarballs/ds117_sub001_raw.tgz	M/EEG pre-processing	MEG/run_04_sss.fif	OpenfMRI	ds000117	http://openfmri.s3.amazonaws.com/tarballs/ds117_sub001_raw.tgz
sub002	Stimuli	meg stimuli	Experimental Design	M/EEG acquisition	Neuromag Vectorview 306	Elekta AB, Helsinki, Finland	70 channel EC80 EEG cap	EASYCAP GmbH, Herrsching, Germany	Fastrak	Polhemus Inc., Colchester, VA, USA	1100	hertz	UNITSONT	UO:0000106	350	hertz	UNITSONT	UO:0000106	sub002_MEEG_run_04	MEG/run_04_raw.fif	OpenfMRI	ds000117	http://openfmri.s3.amazonaws.com/tarballs/ds117_sub002_raw.tgz	M/EEG pre-processing	MEG/run_04_sss.fif	OpenfMRI	ds000117	http://openfmri.s3.amazonaws.com/tarballs/ds117_sub002_raw.tgz
sub003	Stimuli	meg stimuli	Experimental Design	M/EEG acquisition	Neuromag Vectorview 306	Elekta AB, Helsinki, Finland	70 channel EC80 EEG cap	EASYCAP GmbH, Herrsching, Germany	Fastrak	Polhemus Inc., Colchester, VA, USA	1100	hertz	UNITSONT	UO:0000106	350	hertz	UNITSONT	UO:0000106	sub003_MEEG_run_04	MEG/run_04_raw.fif	OpenfMRI	ds000117	http://openfmri.s3.amazonaws.com/tarballs/ds117_sub003_raw.tgz	M/EEG pre-processing	MEG/run_04_sss.fif	OpenfMRI	ds000117	http://openfmri.s3.amazonaws.com/tarballs/ds117_sub003_raw.tgz
sub004	Stimuli	meg stimuli	Experimental Design	M/EEG acquisition	Neuromag Vectorview 306	Elekta AB, Helsinki, Finland	70 channel EC80 EEG cap	EASYCAP GmbH, Herrsching, Germany	Fastrak	Polhemus Inc., Colchester, VA, USA	1100	hertz	UNITSONT	UO:0000106	350	hertz	UNITSONT	UO:0000106	sub004_MEEG_run_04	MEG/run_04_raw.fif	OpenfMRI	ds000117	http://openfmri.s3.amazonaws.com/tarballs/ds117_sub004_raw.tgz	M/EEG pre-processing	MEG/run_04_sss.fif	OpenfMRI	ds000117	http://openfmri.s3.amazonaws.com/tarballs/ds117_sub004_raw.tgz
sub005	Stimuli	meg stimuli	Experimental Design	M/EEG acquisition	Neuromag Vectorview 306	Elekta AB, Helsinki, Finland	70 channel EC80 EEG cap	EASYCAP GmbH, Herrsching, Germany	Fastrak	Polhemus Inc., Colchester, VA, USA	1100	hertz	UNITSONT	UO:0000106	350	hertz	UNITSONT	UO:0000106	sub005_MEEG_run_04	MEG/run_04_raw.fif	OpenfMRI	ds000117	http://openfmri.s3.amazonaws.com/tarballs/ds117_sub005_raw.tgz	M/EEG pre-processing	MEG/run_04_sss.fif	OpenfMRI	ds000117	http://openfmri.s3.amazonaws.com/tarballs/ds117_sub005_raw.tgz
sub006	Stimuli	meg stimuli	Experimental Design	M/EEG acquisition	Neuromag Vectorview 306	Elekta AB, Helsinki, Finland	70 channel EC80 EEG cap	EASYCAP GmbH, Herrsching, Germany	Fastrak	Polhemus Inc., Colchester, VA, USA	1100	hertz	UNITSONT	UO:0000106	350	hertz	UNITSONT	UO:0000106	sub006_MEEG_run_04	MEG/run_04_raw.fif	OpenfMRI	ds000117	http://openfmri.s3.amazonaws.com/tarballs/ds117_sub006_raw.tgz	M/EEG pre-processing	MEG/run_04_sss.fif	OpenfMRI	ds000117	http://openfmri.s3.amazonaws.com/tarballs/ds117_sub006_raw.tgz
sub007	Stimuli	meg stimuli	Experimental Design	M/EEG acquisition	Neuromag Vectorview 306	Elekta AB, Helsinki, Finland	70 channel EC80 EEG cap	EASYCAP GmbH, Herrsching, Germany	Fastrak	Polhemus Inc., Colchester, VA, USA	1100	hertz	UNITSONT	UO:0000106	350	hertz	UNITSONT	UO:0000106	sub007_MEEG_run_04	MEG/run_04_raw.fif	OpenfMRI	ds000117	http://openfmri.s3.amazonaws.com/tarballs/ds117_sub007_raw.tgz	M/EEG pre-processing	MEG/run_04_sss.fif	OpenfMRI	ds000117	http://openfmri.s3.amazonaws.com/tarballs/ds117_sub007_raw.tgz
sub008	Stimuli	meg stimuli	Experimental Design	M/EEG acquisition	Neuromag Vectorview 306	Elekta AB, Helsinki, Finland	70 channel EC80 EEG cap	EASYCAP GmbH, Herrsching, Germany	Fastrak	Polhemus Inc., Colchester, VA, USA	1100	hertz	UNITSONT	UO:0000106	350	hertz	UNITSONT	UO:0000106	sub008_MEEG_run_04	MEG/run_04_raw.fif	OpenfMRI	ds000117	http://openfmri.s3.amazonaws.com/tarballs/ds117_sub008_raw.tgz	M/EEG pre-processing	MEG/run_04_sss.fif	OpenfMRI	ds000117	http://openfmri.s3.amazonaws.com/tarballs/ds117_sub008_raw.tgz
sub009	Stimuli	meg stimuli	Experimental Design	M/EEG acquisition	Neuromag Vectorview 306	Elekta AB, Helsinki, Finland	70 channel EC80 EEG cap	EASYCAP GmbH, Herrsching, Germany	Fastrak	Polhemus Inc., Colchester, VA, USA	1100	hertz	UNITSONT	UO:0000106	350	hertz	UNITSONT	UO:0000106	sub009_MEEG_run_04	MEG/run_04_raw.fif	OpenfMRI	ds000117	http://openfmri.s3.amazonaws.com/tarballs/ds117_sub009_raw.tgz	M/EEG pre-processing	MEG/run_04_sss.fif	OpenfMRI	ds000117	http://openfmri.s3.amazonaws.com/tarballs/ds117_sub009_raw.tgz
sub010	Stimuli	meg stimuli	Experimental Design	M/EEG acquisition	Neuromag Vectorview 306	Elekta AB, Helsinki, Finland	70 channel EC80 EEG cap	EASYCAP GmbH, Herrsching, Germany	Fastrak	Polhemus Inc., Colchester, VA, USA	1100	hertz	UNITSONT	UO:0000106	350	hertz	UNITSONT	UO:0000106	sub010_MEEG_run_04	MEG/run_04_raw.fif	OpenfMRI	ds000117	http://openfmri.s3.amazonaws.com/tarballs/ds117_sub010_raw.tgz	M/EEG pre-processing	MEG/run_04_sss.fif	OpenfMRI	ds000117	http://openfmri.s3.amazonaws.com/tarballs/ds117_sub010_raw.tgz
sub011	Stimuli	meg stimuli	Experimental Design	M/EEG acquisition	Neuromag Vectorview 306	Elekta AB, Helsinki, Finland	70 channel EC80 EEG cap	EASYCAP GmbH, Herrsching, Germany	Fastrak	Polhemus Inc., Colchester, VA, USA	1100	hertz	UNITSONT	UO:0000106	350	hertz	UNITSONT	UO:0000106	sub011_MEEG_run_04	MEG/run_04_raw.fif	OpenfMRI	ds000117	http://openfmri.s3.amazonaws.com/tarballs/ds117_sub011_raw.tgz	M/EEG pre-processing	MEG/run_04_sss.fif	OpenfMRI	ds000117	http://openfmri.s3.amazonaws.com/tarballs/ds117_sub011_raw.tgz
sub012	Stimuli	meg stimuli	Experimental Design	M/EEG acquisition	Neuromag Vectorview 306	Elekta AB, Helsinki, Finland	70 channel EC80 EEG cap	EASYCAP GmbH, Herrsching, Germany	Fastrak	Polhemus Inc., Colchester, VA, USA	1100	hertz	UNITSONT	UO:0000106	350	hertz	UNITSONT	UO:0000106	sub012_MEEG_run_04	MEG/run_04_raw.fif	OpenfMRI	ds000117	http://openfmri.s3.amazonaws.com/tarballs/ds117_sub012_raw.tgz	M/EEG pre-processing	MEG/run_04_sss.fif	OpenfMRI	ds000117	http://openfmri.s3.amazonaws.com/tarballs/ds117_sub012_raw.tgz
sub013	Stimuli	meg stimuli	Experimental Design	M/EEG acquisition	Neuromag Vectorview 306	Elekta AB, Helsinki, Finland	70 channel EC80 EEG cap	EASYCAP GmbH, Herrsching, Germany	Fastrak	Polhemus Inc., Colchester, VA, USA	1100	hertz	UNITSONT	UO:0000106	350	hertz	UNITSONT	UO:0000106	sub013_MEEG_run_04	MEG/run_04_raw.fif	OpenfMRI	ds000117	http://openfmri.s3.amazonaws.com/tarballs/ds117_sub013_raw.tgz	M/EEG pre-processing	MEG/run_04_sss.fif	OpenfMRI	ds000117	http://openfmri.s3.amazonaws.com/tarballs/ds117_sub013_raw.tgz
sub014	Stimuli	meg stimuli	Experimental Design	M/EEG acquisition	Neuromag Vectorview 306	Elekta AB, Helsinki, Finland	70 channel EC80 EEG cap	EASYCAP GmbH, Herrsching, Germany	Fastrak	Polhemus Inc., Colchester, VA, USA	1100	hertz	UNITSONT	UO:0000106	350	hertz	UNITSONT	UO:0000106	sub014_MEEG_run_04	MEG/run_04_raw.fif	OpenfMRI	ds000117	http://openfmri.s3.amazonaws.com/tarballs/ds117_sub014_raw.tgz	M/EEG pre-processing	MEG/run_04_sss.fif	OpenfMRI	ds000117	http://openfmri.s3.amazonaws.com/tarballs/ds117_sub014_raw.tgz
sub015	Stimuli	meg stimuli	Experimental Design	M/EEG acquisition	Neuromag Vectorview 306	Elekta AB, Helsinki, Finland	70 channel EC80 EEG cap	EASYCAP GmbH, Herrsching, Germany	Fastrak	Polhemus Inc., Colchester, VA, USA	1100	hertz	UNITSONT	UO:0000106	350	hertz	UNITSONT	UO:0000106	sub015_MEEG_run_04	MEG/run_04_raw.fif	OpenfMRI	ds000117	http://openfmri.s3.amazonaws.com/tarballs/ds117_sub015_raw.tgz	M/EEG pre-processing	MEG/run_04_sss.fif	OpenfMRI	ds000117	http://openfmri.s3.amazonaws.com/tarballs/ds117_sub015_raw.tgz
sub016	Stimuli	meg stimuli	Experimental Design	M/EEG acquisition	Neuromag Vectorview 306	Elekta AB, Helsinki, Finland	70 channel EC80 EEG cap	EASYCAP GmbH, Herrsching, Germany	Fastrak	Polhemus Inc., Colchester, VA, USA	1100	hertz	UNITSONT	UO:0000106	350	hertz	UNITSONT	UO:0000106	sub016_MEEG_run_04	MEG/run_04_raw.fif	OpenfMRI	ds000117	http://openfmri.s3.amazonaws.com/tarballs/ds117_sub016_raw.tgz	M/EEG pre-processing	MEG/run_04_sss.fif	OpenfMRI	ds000117	http://openfmri.s3.amazonaws.com/tarballs/ds117_sub016_raw.tgz
sub017	Stimuli	meg stimuli	Experimental Design	M/EEG acquisition	Neuromag Vectorview 306	Elekta AB, Helsinki, Finland	70 channel EC80 EEG cap	EASYCAP GmbH, Herrsching, Germany	Fastrak	Polhemus Inc., Colchester, VA, USA	1100	hertz	UNITSONT	UO:0000106	350	hertz	UNITSONT	UO:0000106	sub017_MEEG_run_04	MEG/run_04_raw.fif	OpenfMRI	ds000117	http://openfmri.s3.amazonaws.com/tarballs/ds117_sub017_raw.tgz	M/EEG pre-processing	MEG/run_04_sss.fif	OpenfMRI	ds000117	http://openfmri.s3.amazonaws.com/tarballs/ds117_sub017_raw.tgz
sub018	Stimuli	meg stimuli	Experimental Design	M/EEG acquisition	Neuromag Vectorview 306	Elekta AB, Helsinki, Finland	70 channel EC80 EEG cap	EASYCAP GmbH, Herrsching, Germany	Fastrak	Polhemus Inc., Colchester, VA, USA	1100	hertz	UNITSONT	UO:0000106	350	hertz	UNITSONT	UO:0000106	sub018_MEEG_run_04	MEG/run_04_raw.fif	OpenfMRI	ds000117	http://openfmri.s3.amazonaws.com/tarballs/ds117_sub018_raw.tgz	M/EEG pre-processing	MEG/run_04_sss.fif	OpenfMRI	ds000117	http://openfmri.s3.amazonaws.com/tarballs/ds117_sub018_raw.tgz
sub019	Stimuli	meg stimuli	Experimental Design	M/EEG acquisition	Neuromag Vectorview 306	Elekta AB, Helsinki, Finland	70 channel EC80 EEG cap	EASYCAP GmbH, Herrsching, Germany	Fastrak	Polhemus Inc., Colchester, VA, USA	1100	hertz	UNITSONT	UO:0000106	350	hertz	UNITSONT	UO:0000106	sub019_MEEG_run_04	MEG/run_04_raw.fif	OpenfMRI	ds000117	http://openfmri.s3.amazonaws.com/tarballs/ds117_sub019_raw.tgz	M/EEG pre-processing	MEG/run_04_sss.fif	OpenfMRI	ds000117	http://openfmri.s3.amazonaws.com/tarballs/ds117_sub019_raw.tgz
#run05
sub001	Stimuli	meg stimuli	Experimental Design	M/EEG acquisition	Neuromag Vectorview 306	Elekta AB, Helsinki, Finland	70 channel EC80 EEG cap	EASYCAP GmbH, Herrsching, Germany	Fastrak	Polhemus Inc., Colchester, VA, USA	1100	hertz	UNITSONT	UO:0000106	350	hertz	UNITSONT	UO:0000106	sub001_MEEG_run_05	MEG/run_05_raw.fif	OpenfMRI	ds000117	http://openfmri.s3.amazonaws.com/tarballs/ds117_sub001_raw.tgz	M/EEG pre-processing	MEG/run_05_sss.fif	OpenfMRI	ds000117	http://openfmri.s3.amazonaws.com/tarballs/ds117_sub001_raw.tgz
sub002	Stimuli	meg stimuli	Experimental Design	M/EEG acquisition	Neuromag Vectorview 306	Elekta AB, Helsinki, Finland	70 channel EC80 EEG cap	EASYCAP GmbH, Herrsching, Germany	Fastrak	Polhemus Inc., Colchester, VA, USA	1100	hertz	UNITSONT	UO:0000106	350	hertz	UNITSONT	UO:0000106	sub002_MEEG_run_05	MEG/run_05_raw.fif	OpenfMRI	ds000117	http://openfmri.s3.amazonaws.com/tarballs/ds117_sub002_raw.tgz	M/EEG pre-processing	MEG/run_05_sss.fif	OpenfMRI	ds000117	http://openfmri.s3.amazonaws.com/tarballs/ds117_sub002_raw.tgz
sub003	Stimuli	meg stimuli	Experimental Design	M/EEG acquisition	Neuromag Vectorview 306	Elekta AB, Helsinki, Finland	70 channel EC80 EEG cap	EASYCAP GmbH, Herrsching, Germany	Fastrak	Polhemus Inc., Colchester, VA, USA	1100	hertz	UNITSONT	UO:0000106	350	hertz	UNITSONT	UO:0000106	sub003_MEEG_run_05	MEG/run_05_raw.fif	OpenfMRI	ds000117	http://openfmri.s3.amazonaws.com/tarballs/ds117_sub003_raw.tgz	M/EEG pre-processing	MEG/run_05_sss.fif	OpenfMRI	ds000117	http://openfmri.s3.amazonaws.com/tarballs/ds117_sub003_raw.tgz
sub004	Stimuli	meg stimuli	Experimental Design	M/EEG acquisition	Neuromag Vectorview 306	Elekta AB, Helsinki, Finland	70 channel EC80 EEG cap	EASYCAP GmbH, Herrsching, Germany	Fastrak	Polhemus Inc., Colchester, VA, USA	1100	hertz	UNITSONT	UO:0000106	350	hertz	UNITSONT	UO:0000106	sub004_MEEG_run_05	MEG/run_05_raw.fif	OpenfMRI	ds000117	http://openfmri.s3.amazonaws.com/tarballs/ds117_sub004_raw.tgz	M/EEG pre-processing	MEG/run_05_sss.fif	OpenfMRI	ds000117	http://openfmri.s3.amazonaws.com/tarballs/ds117_sub004_raw.tgz
sub005	Stimuli	meg stimuli	Experimental Design	M/EEG acquisition	Neuromag Vectorview 306	Elekta AB, Helsinki, Finland	70 channel EC80 EEG cap	EASYCAP GmbH, Herrsching, Germany	Fastrak	Polhemus Inc., Colchester, VA, USA	1100	hertz	UNITSONT	UO:0000106	350	hertz	UNITSONT	UO:0000106	sub005_MEEG_run_05	MEG/run_05_raw.fif	OpenfMRI	ds000117	http://openfmri.s3.amazonaws.com/tarballs/ds117_sub005_raw.tgz	M/EEG pre-processing	MEG/run_05_sss.fif	OpenfMRI	ds000117	http://openfmri.s3.amazonaws.com/tarballs/ds117_sub005_raw.tgz
sub006	Stimuli	meg stimuli	Experimental Design	M/EEG acquisition	Neuromag Vectorview 306	Elekta AB, Helsinki, Finland	70 channel EC80 EEG cap	EASYCAP GmbH, Herrsching, Germany	Fastrak	Polhemus Inc., Colchester, VA, USA	1100	hertz	UNITSONT	UO:0000106	350	hertz	UNITSONT	UO:0000106	sub006_MEEG_run_05	MEG/run_05_raw.fif	OpenfMRI	ds000117	http://openfmri.s3.amazonaws.com/tarballs/ds117_sub006_raw.tgz	M/EEG pre-processing	MEG/run_05_sss.fif	OpenfMRI	ds000117	http://openfmri.s3.amazonaws.com/tarballs/ds117_sub006_raw.tgz
sub007	Stimuli	meg stimuli	Experimental Design	M/EEG acquisition	Neuromag Vectorview 306	Elekta AB, Helsinki, Finland	70 channel EC80 EEG cap	EASYCAP GmbH, Herrsching, Germany	Fastrak	Polhemus Inc., Colchester, VA, USA	1100	hertz	UNITSONT	UO:0000106	350	hertz	UNITSONT	UO:0000106	sub007_MEEG_run_05	MEG/run_05_raw.fif	OpenfMRI	ds000117	http://openfmri.s3.amazonaws.com/tarballs/ds117_sub007_raw.tgz	M/EEG pre-processing	MEG/run_05_sss.fif	OpenfMRI	ds000117	http://openfmri.s3.amazonaws.com/tarballs/ds117_sub007_raw.tgz
sub008	Stimuli	meg stimuli	Experimental Design	M/EEG acquisition	Neuromag Vectorview 306	Elekta AB, Helsinki, Finland	70 channel EC80 EEG cap	EASYCAP GmbH, Herrsching, Germany	Fastrak	Polhemus Inc., Colchester, VA, USA	1100	hertz	UNITSONT	UO:0000106	350	hertz	UNITSONT	UO:0000106	sub008_MEEG_run_05	MEG/run_05_raw.fif	OpenfMRI	ds000117	http://openfmri.s3.amazonaws.com/tarballs/ds117_sub008_raw.tgz	M/EEG pre-processing	MEG/run_05_sss.fif	OpenfMRI	ds000117	http://openfmri.s3.amazonaws.com/tarballs/ds117_sub008_raw.tgz
sub009	Stimuli	meg stimuli	Experimental Design	M/EEG acquisition	Neuromag Vectorview 306	Elekta AB, Helsinki, Finland	70 channel EC80 EEG cap	EASYCAP GmbH, Herrsching, Germany	Fastrak	Polhemus Inc., Colchester, VA, USA	1100	hertz	UNITSONT	UO:0000106	350	hertz	UNITSONT	UO:0000106	sub009_MEEG_run_05	MEG/run_05_raw.fif	OpenfMRI	ds000117	http://openfmri.s3.amazonaws.com/tarballs/ds117_sub009_raw.tgz	M/EEG pre-processing	MEG/run_05_sss.fif	OpenfMRI	ds000117	http://openfmri.s3.amazonaws.com/tarballs/ds117_sub009_raw.tgz
sub010	Stimuli	meg stimuli	Experimental Design	M/EEG acquisition	Neuromag Vectorview 306	Elekta AB, Helsinki, Finland	70 channel EC80 EEG cap	EASYCAP GmbH, Herrsching, Germany	Fastrak	Polhemus Inc., Colchester, VA, USA	1100	hertz	UNITSONT	UO:0000106	350	hertz	UNITSONT	UO:0000106	sub010_MEEG_run_05	MEG/run_05_raw.fif	OpenfMRI	ds000117	http://openfmri.s3.amazonaws.com/tarballs/ds117_sub010_raw.tgz	M/EEG pre-processing	MEG/run_05_sss.fif	OpenfMRI	ds000117	http://openfmri.s3.amazonaws.com/tarballs/ds117_sub010_raw.tgz
sub011	Stimuli	meg stimuli	Experimental Design	M/EEG acquisition	Neuromag Vectorview 306	Elekta AB, Helsinki, Finland	70 channel EC80 EEG cap	EASYCAP GmbH, Herrsching, Germany	Fastrak	Polhemus Inc., Colchester, VA, USA	1100	hertz	UNITSONT	UO:0000106	350	hertz	UNITSONT	UO:0000106	sub011_MEEG_run_05	MEG/run_05_raw.fif	OpenfMRI	ds000117	http://openfmri.s3.amazonaws.com/tarballs/ds117_sub011_raw.tgz	M/EEG pre-processing	MEG/run_05_sss.fif	OpenfMRI	ds000117	http://openfmri.s3.amazonaws.com/tarballs/ds117_sub011_raw.tgz
sub012	Stimuli	meg stimuli	Experimental Design	M/EEG acquisition	Neuromag Vectorview 306	Elekta AB, Helsinki, Finland	70 channel EC80 EEG cap	EASYCAP GmbH, Herrsching, Germany	Fastrak	Polhemus Inc., Colchester, VA, USA	1100	hertz	UNITSONT	UO:0000106	350	hertz	UNITSONT	UO:0000106	sub012_MEEG_run_05	MEG/run_05_raw.fif	OpenfMRI	ds000117	http://openfmri.s3.amazonaws.com/tarballs/ds117_sub012_raw.tgz	M/EEG pre-processing	MEG/run_05_sss.fif	OpenfMRI	ds000117	http://openfmri.s3.amazonaws.com/tarballs/ds117_sub012_raw.tgz
sub013	Stimuli	meg stimuli	Experimental Design	M/EEG acquisition	Neuromag Vectorview 306	Elekta AB, Helsinki, Finland	70 channel EC80 EEG cap	EASYCAP GmbH, Herrsching, Germany	Fastrak	Polhemus Inc., Colchester, VA, USA	1100	hertz	UNITSONT	UO:0000106	350	hertz	UNITSONT	UO:0000106	sub013_MEEG_run_05	MEG/run_05_raw.fif	OpenfMRI	ds000117	http://openfmri.s3.amazonaws.com/tarballs/ds117_sub013_raw.tgz	M/EEG pre-processing	MEG/run_05_sss.fif	OpenfMRI	ds000117	http://openfmri.s3.amazonaws.com/tarballs/ds117_sub013_raw.tgz
sub014	Stimuli	meg stimuli	Experimental Design	M/EEG acquisition	Neuromag Vectorview 306	Elekta AB, Helsinki, Finland	70 channel EC80 EEG cap	EASYCAP GmbH, Herrsching, Germany	Fastrak	Polhemus Inc., Colchester, VA, USA	1100	hertz	UNITSONT	UO:0000106	350	hertz	UNITSONT	UO:0000106	sub014_MEEG_run_05	MEG/run_05_raw.fif	OpenfMRI	ds000117	http://openfmri.s3.amazonaws.com/tarballs/ds117_sub014_raw.tgz	M/EEG pre-processing	MEG/run_05_sss.fif	OpenfMRI	ds000117	http://openfmri.s3.amazonaws.com/tarballs/ds117_sub014_raw.tgz
sub015	Stimuli	meg stimuli	Experimental Design	M/EEG acquisition	Neuromag Vectorview 306	Elekta AB, Helsinki, Finland	70 channel EC80 EEG cap	EASYCAP GmbH, Herrsching, Germany	Fastrak	Polhemus Inc., Colchester, VA, USA	1100	hertz	UNITSONT	UO:0000106	350	hertz	UNITSONT	UO:0000106	sub015_MEEG_run_05	MEG/run_05_raw.fif	OpenfMRI	ds000117	http://openfmri.s3.amazonaws.com/tarballs/ds117_sub015_raw.tgz	M/EEG pre-processing	MEG/run_05_sss.fif	OpenfMRI	ds000117	http://openfmri.s3.amazonaws.com/tarballs/ds117_sub015_raw.tgz
sub016	Stimuli	meg stimuli	Experimental Design	M/EEG acquisition	Neuromag Vectorview 306	Elekta AB, Helsinki, Finland	70 channel EC80 EEG cap	EASYCAP GmbH, Herrsching, Germany	Fastrak	Polhemus Inc., Colchester, VA, USA	1100	hertz	UNITSONT	UO:0000106	350	hertz	UNITSONT	UO:0000106	sub016_MEEG_run_05	MEG/run_05_raw.fif	OpenfMRI	ds000117	http://openfmri.s3.amazonaws.com/tarballs/ds117_sub016_raw.tgz	M/EEG pre-processing	MEG/run_05_sss.fif	OpenfMRI	ds000117	http://openfmri.s3.amazonaws.com/tarballs/ds117_sub016_raw.tgz
sub017	Stimuli	meg stimuli	Experimental Design	M/EEG acquisition	Neuromag Vectorview 306	Elekta AB, Helsinki, Finland	70 channel EC80 EEG cap	EASYCAP GmbH, Herrsching, Germany	Fastrak	Polhemus Inc., Colchester, VA, USA	1100	hertz	UNITSONT	UO:0000106	350	hertz	UNITSONT	UO:0000106	sub017_MEEG_run_05	MEG/run_05_raw.fif	OpenfMRI	ds000117	http://openfmri.s3.amazonaws.com/tarballs/ds117_sub017_raw.tgz	M/EEG pre-processing	MEG/run_05_sss.fif	OpenfMRI	ds000117	http://openfmri.s3.amazonaws.com/tarballs/ds117_sub017_raw.tgz
sub018	Stimuli	meg stimuli	Experimental Design	M/EEG acquisition	Neuromag Vectorview 306	Elekta AB, Helsinki, Finland	70 channel EC80 EEG cap	EASYCAP GmbH, Herrsching, Germany	Fastrak	Polhemus Inc., Colchester, VA, USA	1100	hertz	UNITSONT	UO:0000106	350	hertz	UNITSONT	UO:0000106	sub018_MEEG_run_05	MEG/run_05_raw.fif	OpenfMRI	ds000117	http://openfmri.s3.amazonaws.com/tarballs/ds117_sub018_raw.tgz	M/EEG pre-processing	MEG/run_05_sss.fif	OpenfMRI	ds000117	http://openfmri.s3.amazonaws.com/tarballs/ds117_sub018_raw.tgz
sub019	Stimuli	meg stimuli	Experimental Design	M/EEG acquisition	Neuromag Vectorview 306	Elekta AB, Helsinki, Finland	70 channel EC80 EEG cap	EASYCAP GmbH, Herrsching, Germany	Fastrak	Polhemus Inc., Colchester, VA, USA	1100	hertz	UNITSONT	UO:0000106	350	hertz	UNITSONT	UO:0000106	sub019_MEEG_run_05	MEG/run_05_raw.fif	OpenfMRI	ds000117	http://openfmri.s3.amazonaws.com/tarballs/ds117_sub019_raw.tgz	M/EEG pre-processing	MEG/run_05_sss.fif	OpenfMRI	ds000117	http://openfmri.s3.amazonaws.com/tarballs/ds117_sub019_raw.tgz
#run06
sub001	Stimuli	meg stimuli	Experimental Design	M/EEG acquisition	Neuromag Vectorview 306	Elekta AB, Helsinki, Finland	70 channel EC80 EEG cap	EASYCAP GmbH, Herrsching, Germany	Fastrak	Polhemus Inc., Colchester, VA, USA	1100	hertz	UNITSONT	UO:0000106	350	hertz	UNITSONT	UO:0000106	sub001_MEEG_run_06	MEG/run_06_raw.fif	OpenfMRI	ds000117	http://openfmri.s3.amazonaws.com/tarballs/ds117_sub001_raw.tgz	M/EEG pre-processing	MEG/run_06_sss.fif	OpenfMRI	ds000117	http://openfmri.s3.amazonaws.com/tarballs/ds117_sub001_raw.tgz
sub002	Stimuli	meg stimuli	Experimental Design	M/EEG acquisition	Neuromag Vectorview 306	Elekta AB, Helsinki, Finland	70 channel EC80 EEG cap	EASYCAP GmbH, Herrsching, Germany	Fastrak	Polhemus Inc., Colchester, VA, USA	1100	hertz	UNITSONT	UO:0000106	350	hertz	UNITSONT	UO:0000106	sub002_MEEG_run_06	MEG/run_06_raw.fif	OpenfMRI	ds000117	http://openfmri.s3.amazonaws.com/tarballs/ds117_sub002_raw.tgz	M/EEG pre-processing	MEG/run_06_sss.fif	OpenfMRI	ds000117	http://openfmri.s3.amazonaws.com/tarballs/ds117_sub002_raw.tgz
sub003	Stimuli	meg stimuli	Experimental Design	M/EEG acquisition	Neuromag Vectorview 306	Elekta AB, Helsinki, Finland	70 channel EC80 EEG cap	EASYCAP GmbH, Herrsching, Germany	Fastrak	Polhemus Inc., Colchester, VA, USA	1100	hertz	UNITSONT	UO:0000106	350	hertz	UNITSONT	UO:0000106	sub003_MEEG_run_06	MEG/run_06_raw.fif	OpenfMRI	ds000117	http://openfmri.s3.amazonaws.com/tarballs/ds117_sub003_raw.tgz	M/EEG pre-processing	MEG/run_06_sss.fif	OpenfMRI	ds000117	http://openfmri.s3.amazonaws.com/tarballs/ds117_sub003_raw.tgz
sub004	Stimuli	meg stimuli	Experimental Design	M/EEG acquisition	Neuromag Vectorview 306	Elekta AB, Helsinki, Finland	70 channel EC80 EEG cap	EASYCAP GmbH, Herrsching, Germany	Fastrak	Polhemus Inc., Colchester, VA, USA	1100	hertz	UNITSONT	UO:0000106	350	hertz	UNITSONT	UO:0000106	sub004_MEEG_run_06	MEG/run_06_raw.fif	OpenfMRI	ds000117	http://openfmri.s3.amazonaws.com/tarballs/ds117_sub004_raw.tgz	M/EEG pre-processing	MEG/run_06_sss.fif	OpenfMRI	ds000117	http://openfmri.s3.amazonaws.com/tarballs/ds117_sub004_raw.tgz
sub005	Stimuli	meg stimuli	Experimental Design	M/EEG acquisition	Neuromag Vectorview 306	Elekta AB, Helsinki, Finland	70 channel EC80 EEG cap	EASYCAP GmbH, Herrsching, Germany	Fastrak	Polhemus Inc., Colchester, VA, USA	1100	hertz	UNITSONT	UO:0000106	350	hertz	UNITSONT	UO:0000106	sub005_MEEG_run_06	MEG/run_06_raw.fif	OpenfMRI	ds000117	http://openfmri.s3.amazonaws.com/tarballs/ds117_sub005_raw.tgz	M/EEG pre-processing	MEG/run_06_sss.fif	OpenfMRI	ds000117	http://openfmri.s3.amazonaws.com/tarballs/ds117_sub005_raw.tgz
sub006	Stimuli	meg stimuli	Experimental Design	M/EEG acquisition	Neuromag Vectorview 306	Elekta AB, Helsinki, Finland	70 channel EC80 EEG cap	EASYCAP GmbH, Herrsching, Germany	Fastrak	Polhemus Inc., Colchester, VA, USA	1100	hertz	UNITSONT	UO:0000106	350	hertz	UNITSONT	UO:0000106	sub006_MEEG_run_06	MEG/run_06_raw.fif	OpenfMRI	ds000117	http://openfmri.s3.amazonaws.com/tarballs/ds117_sub006_raw.tgz	M/EEG pre-processing	MEG/run_06_sss.fif	OpenfMRI	ds000117	http://openfmri.s3.amazonaws.com/tarballs/ds117_sub006_raw.tgz
sub007	Stimuli	meg stimuli	Experimental Design	M/EEG acquisition	Neuromag Vectorview 306	Elekta AB, Helsinki, Finland	70 channel EC80 EEG cap	EASYCAP GmbH, Herrsching, Germany	Fastrak	Polhemus Inc., Colchester, VA, USA	1100	hertz	UNITSONT	UO:0000106	350	hertz	UNITSONT	UO:0000106	sub007_MEEG_run_06	MEG/run_06_raw.fif	OpenfMRI	ds000117	http://openfmri.s3.amazonaws.com/tarballs/ds117_sub007_raw.tgz	M/EEG pre-processing	MEG/run_06_sss.fif	OpenfMRI	ds000117	http://openfmri.s3.amazonaws.com/tarballs/ds117_sub007_raw.tgz
sub008	Stimuli	meg stimuli	Experimental Design	M/EEG acquisition	Neuromag Vectorview 306	Elekta AB, Helsinki, Finland	70 channel EC80 EEG cap	EASYCAP GmbH, Herrsching, Germany	Fastrak	Polhemus Inc., Colchester, VA, USA	1100	hertz	UNITSONT	UO:0000106	350	hertz	UNITSONT	UO:0000106	sub008_MEEG_run_06	MEG/run_06_raw.fif	OpenfMRI	ds000117	http://openfmri.s3.amazonaws.com/tarballs/ds117_sub008_raw.tgz	M/EEG pre-processing	MEG/run_06_sss.fif	OpenfMRI	ds000117	http://openfmri.s3.amazonaws.com/tarballs/ds117_sub008_raw.tgz
sub009	Stimuli	meg stimuli	Experimental Design	M/EEG acquisition	Neuromag Vectorview 306	Elekta AB, Helsinki, Finland	70 channel EC80 EEG cap	EASYCAP GmbH, Herrsching, Germany	Fastrak	Polhemus Inc., Colchester, VA, USA	1100	hertz	UNITSONT	UO:0000106	350	hertz	UNITSONT	UO:0000106	sub009_MEEG_run_06	MEG/run_06_raw.fif	OpenfMRI	ds000117	http://openfmri.s3.amazonaws.com/tarballs/ds117_sub009_raw.tgz	M/EEG pre-processing	MEG/run_06_sss.fif	OpenfMRI	ds000117	http://openfmri.s3.amazonaws.com/tarballs/ds117_sub009_raw.tgz
sub010	Stimuli	meg stimuli	Experimental Design	M/EEG acquisition	Neuromag Vectorview 306	Elekta AB, Helsinki, Finland	70 channel EC80 EEG cap	EASYCAP GmbH, Herrsching, Germany	Fastrak	Polhemus Inc., Colchester, VA, USA	1100	hertz	UNITSONT	UO:0000106	350	hertz	UNITSONT	UO:0000106	sub010_MEEG_run_06	MEG/run_06_raw.fif	OpenfMRI	ds000117	http://openfmri.s3.amazonaws.com/tarballs/ds117_sub010_raw.tgz	M/EEG pre-processing	MEG/run_06_sss.fif	OpenfMRI	ds000117	http://openfmri.s3.amazonaws.com/tarballs/ds117_sub010_raw.tgz
sub011	Stimuli	meg stimuli	Experimental Design	M/EEG acquisition	Neuromag Vectorview 306	Elekta AB, Helsinki, Finland	70 channel EC80 EEG cap	EASYCAP GmbH, Herrsching, Germany	Fastrak	Polhemus Inc., Colchester, VA, USA	1100	hertz	UNITSONT	UO:0000106	350	hertz	UNITSONT	UO:0000106	sub011_MEEG_run_06	MEG/run_06_raw.fif	OpenfMRI	ds000117	http://openfmri.s3.amazonaws.com/tarballs/ds117_sub011_raw.tgz	M/EEG pre-processing	MEG/run_06_sss.fif	OpenfMRI	ds000117	http://openfmri.s3.amazonaws.com/tarballs/ds117_sub011_raw.tgz
sub012	Stimuli	meg stimuli	Experimental Design	M/EEG acquisition	Neuromag Vectorview 306	Elekta AB, Helsinki, Finland	70 channel EC80 EEG cap	EASYCAP GmbH, Herrsching, Germany	Fastrak	Polhemus Inc., Colchester, VA, USA	1100	hertz	UNITSONT	UO:0000106	350	hertz	UNITSONT	UO:0000106	sub012_MEEG_run_06	MEG/run_06_raw.fif	OpenfMRI	ds000117	http://openfmri.s3.amazonaws.com/tarballs/ds117_sub012_raw.tgz	M/EEG pre-processing	MEG/run_06_sss.fif	OpenfMRI	ds000117	http://openfmri.s3.amazonaws.com/tarballs/ds117_sub012_raw.tgz
sub013	Stimuli	meg stimuli	Experimental Design	M/EEG acquisition	Neuromag Vectorview 306	Elekta AB, Helsinki, Finland	70 channel EC80 EEG cap	EASYCAP GmbH, Herrsching, Germany	Fastrak	Polhemus Inc., Colchester, VA, USA	1100	hertz	UNITSONT	UO:0000106	350	hertz	UNITSONT	UO:0000106	sub013_MEEG_run_06	MEG/run_06_raw.fif	OpenfMRI	ds000117	http://openfmri.s3.amazonaws.com/tarballs/ds117_sub013_raw.tgz	M/EEG pre-processing	MEG/run_06_sss.fif	OpenfMRI	ds000117	http://openfmri.s3.amazonaws.com/tarballs/ds117_sub013_raw.tgz
sub014	Stimuli	meg stimuli	Experimental Design	M/EEG acquisition	Neuromag Vectorview 306	Elekta AB, Helsinki, Finland	70 channel EC80 EEG cap	EASYCAP GmbH, Herrsching, Germany	Fastrak	Polhemus Inc., Colchester, VA, USA	1100	hertz	UNITSONT	UO:0000106	350	hertz	UNITSONT	UO:0000106	sub014_MEEG_run_06	MEG/run_06_raw.fif	OpenfMRI	ds000117	http://openfmri.s3.amazonaws.com/tarballs/ds117_sub014_raw.tgz	M/EEG pre-processing	MEG/run_06_sss.fif	OpenfMRI	ds000117	http://openfmri.s3.amazonaws.com/tarballs/ds117_sub014_raw.tgz
sub015	Stimuli	meg stimuli	Experimental Design	M/EEG acquisition	Neuromag Vectorview 306	Elekta AB, Helsinki, Finland	70 channel EC80 EEG cap	EASYCAP GmbH, Herrsching, Germany	Fastrak	Polhemus Inc., Colchester, VA, USA	1100	hertz	UNITSONT	UO:0000106	350	hertz	UNITSONT	UO:0000106	sub015_MEEG_run_06	MEG/run_06_raw.fif	OpenfMRI	ds000117	http://openfmri.s3.amazonaws.com/tarballs/ds117_sub015_raw.tgz	M/EEG pre-processing	MEG/run_06_sss.fif	OpenfMRI	ds000117	http://openfmri.s3.amazonaws.com/tarballs/ds117_sub015_raw.tgz
sub016	Stimuli	meg stimuli	Experimental Design	M/EEG acquisition	Neuromag Vectorview 306	Elekta AB, Helsinki, Finland	70 channel EC80 EEG cap	EASYCAP GmbH, Herrsching, Germany	Fastrak	Polhemus Inc., Colchester, VA, USA	1100	hertz	UNITSONT	UO:0000106	350	hertz	UNITSONT	UO:0000106	sub016_MEEG_run_06	MEG/run_06_raw.fif	OpenfMRI	ds000117	http://openfmri.s3.amazonaws.com/tarballs/ds117_sub016_raw.tgz	M/EEG pre-processing	MEG/run_06_sss.fif	OpenfMRI	ds000117	http://openfmri.s3.amazonaws.com/tarballs/ds117_sub016_raw.tgz
sub017	Stimuli	meg stimuli	Experimental Design	M/EEG acquisition	Neuromag Vectorview 306	Elekta AB, Helsinki, Finland	70 channel EC80 EEG cap	EASYCAP GmbH, Herrsching, Germany	Fastrak	Polhemus Inc., Colchester, VA, USA	1100	hertz	UNITSONT	UO:0000106	350	hertz	UNITSONT	UO:0000106	sub017_MEEG_run_06	MEG/run_06_raw.fif	OpenfMRI	ds000117	http://openfmri.s3.amazonaws.com/tarballs/ds117_sub017_raw.tgz	M/EEG pre-processing	MEG/run_06_sss.fif	OpenfMRI	ds000117	http://openfmri.s3.amazonaws.com/tarballs/ds117_sub017_raw.tgz
sub018	Stimuli	meg stimuli	Experimental Design	M/EEG acquisition	Neuromag Vectorview 306	Elekta AB, Helsinki, Finland	70 channel EC80 EEG cap	EASYCAP GmbH, Herrsching, Germany	Fastrak	Polhemus Inc., Colchester, VA, USA	1100	hertz	UNITSONT	UO:0000106	350	hertz	UNITSONT	UO:0000106	sub018_MEEG_run_06	MEG/run_06_raw.fif	OpenfMRI	ds000117	http://openfmri.s3.amazonaws.com/tarballs/ds117_sub018_raw.tgz	M/EEG pre-processing	MEG/run_06_sss.fif	OpenfMRI	ds000117	http://openfmri.s3.amazonaws.com/tarballs/ds117_sub018_raw.tgz
sub019	Stimuli	meg stimuli	Experimental Design	M/EEG acquisition	Neuromag Vectorview 306	Elekta AB, Helsinki, Finland	70 channel EC80 EEG cap	EASYCAP GmbH, Herrsching, Germany	Fastrak	Polhemus Inc., Colchester, VA, USA	1100	hertz	UNITSONT	UO:0000106	350	hertz	UNITSONT	UO:0000106	sub019_MEEG_run_06	MEG/run_06_raw.fif	OpenfMRI	ds000117	http://openfmri.s3.amazonaws.com/tarballs/ds117_sub019_raw.tgz	M/EEG pre-processing	MEG/run_06_sss.fif	OpenfMRI	ds000117	http://openfmri.s3.amazonaws.com/tarballs/ds117_sub019_raw.tgz
