# Supplementary material for: A multi-subject, multi-modal human neuroimaging dataset
Source: Sci Data. 2015 Jan 20;2:150001. doi: 10.1038/sdata.2015.1 (PMC4412149; doi:10.1038/sdata.2015.1)
Supplement: Supplementary file 1 [file sdata20151-isa1.zip › a_MRI_assay_Henson.txt]

Sample name	Protocol REF	Comment[set of photographs]	Protocol REF	Protocol REF	Parameter Value[instrument]	Parameter Value[manufacturer]	Parameter Value[magnetic field strength value]	Parameter Value[magnetic field strength unit]	Term Source REF	Term Accession Number	Parameter Value[coil type]	Parameter Value[number of coils]	Parameter Value[MRI assay]	Parameter Value[pulse sequence type]	Parameter Value[voxel size]	Parameter Value[voxel size unit]	Term Source REF	Term Accession Number	Parameter value[volumes]	Parameter value[repetition time]	Parameter value[repetition time unit]	Term Source REF	Term Accession Number	Parameter value[echo time]	Parameter value[echo time unit]	Term Source REF	Term Accession Number	Parameter Value[flip angle value]	Parameter Value[flip angle unit]	Term Source REF	Term Accession Number	Parameter value[inversion time]	Parameter value[inversion time unit]	Term Source REF	Term Accession Number	Comment[bandwidth Hz/pixel]	Parameter Value[number of slices]	Parameter Value[slice orientation]	Parameter value[slice thickness value]	Parameter value[slice thickness unit]	Term Source REF	Term Accession Number	Protocol REF	Parameter value[file conversion]	Assay Name	Raw Data File	Comment [Data Repository]	Comment [Data Record Accession]	Comment [Data Record URI]
#anatomy_highres
sub001	Stimuli	mri stimuli	Experimental Design	MRI Acquisition	Siemens 3T Tim Trio	Siemens, Erlangen, Germany	3	tesla	UNITSONT	UO:0000228	birdcage	12	T1-weighted image	MPRAGE	1x1x1	millimeter	UNITSONT	UO:0000016	1	2250	millisecond	UNITSONT	UO:0000028	2.98	millisecond	UNITSONT	UO:0000028	9	degree	UNITSONT	UO:0000185	900	millisecond	UNITSONT	UO:0000028	190							MRI pre-processing	DICOM images converted to NIFTI format	anatomy_highres_sub001	anatomy/highres001.nii.gz	OpenfMRI	ds000117	http://openfmri.s3.amazonaws.com/tarballs/ds117_sub001_raw.tgz
sub002	Stimuli	mri stimuli	Experimental Design	MRI Acquisition	Siemens 3T Tim Trio	Siemens, Erlangen, Germany	3	tesla	UNITSONT	UO:0000228	birdcage	12	T1-weighted image	MPRAGE	1x1x1	millimeter	UNITSONT	UO:0000016	1	2250	millisecond	UNITSONT	UO:0000028	2.98	millisecond	UNITSONT	UO:0000028	9	degree	UNITSONT	UO:0000185	900	millisecond	UNITSONT	UO:0000028	190							MRI pre-processing	DICOM images converted to NIFTI format	anatomy_highres_sub002	anatomy/highres002.nii.gz	OpenfMRI	ds000117	http://openfmri.s3.amazonaws.com/tarballs/ds117_sub002_raw.tgz
sub003	Stimuli	mri stimuli	Experimental Design	MRI Acquisition	Siemens 3T Tim Trio	Siemens, Erlangen, Germany	3	tesla	UNITSONT	UO:0000228	birdcage	12	T1-weighted image	MPRAGE	1x1x1	millimeter	UNITSONT	UO:0000016	1	2250	millisecond	UNITSONT	UO:0000028	2.98	millisecond	UNITSONT	UO:0000028	9	degree	UNITSONT	UO:0000185	900	millisecond	UNITSONT	UO:0000028	190							MRI pre-processing	DICOM images converted to NIFTI format	anatomy_highres_sub003	anatomy/highres003.nii.gz	OpenfMRI	ds000117	http://openfmri.s3.amazonaws.com/tarballs/ds117_sub003_raw.tgz
sub004	Stimuli	mri stimuli	Experimental Design	MRI Acquisition	Siemens 3T Tim Trio	Siemens, Erlangen, Germany	3	tesla	UNITSONT	UO:0000228	birdcage	12	T1-weighted image	MPRAGE	1x1x1	millimeter	UNITSONT	UO:0000016	1	2250	millisecond	UNITSONT	UO:0000028	2.98	millisecond	UNITSONT	UO:0000028	9	degree	UNITSONT	UO:0000185	900	millisecond	UNITSONT	UO:0000028	190							MRI pre-processing	DICOM images converted to NIFTI format	anatomy_highres_sub004	anatomy/highres004.nii.gz	OpenfMRI	ds000117	http://openfmri.s3.amazonaws.com/tarballs/ds117_sub004_raw.tgz
sub005	Stimuli	mri stimuli	Experimental Design	MRI Acquisition	Siemens 3T Tim Trio	Siemens, Erlangen, Germany	3	tesla	UNITSONT	UO:0000228	birdcage	12	T1-weighted image	MPRAGE	1x1x1	millimeter	UNITSONT	UO:0000016	1	2250	millisecond	UNITSONT	UO:0000028	2.98	millisecond	UNITSONT	UO:0000028	9	degree	UNITSONT	UO:0000185	900	millisecond	UNITSONT	UO:0000028	190							MRI pre-processing	DICOM images converted to NIFTI format	anatomy_highres_sub005	anatomy/highres005.nii.gz	OpenfMRI	ds000117	http://openfmri.s3.amazonaws.com/tarballs/ds117_sub005_raw.tgz
sub006	Stimuli	mri stimuli	Experimental Design	MRI Acquisition	Siemens 3T Tim Trio	Siemens, Erlangen, Germany	3	tesla	UNITSONT	UO:0000228	birdcage	12	T1-weighted image	MPRAGE	1x1x1	millimeter	UNITSONT	UO:0000016	1	2250	millisecond	UNITSONT	UO:0000028	2.98	millisecond	UNITSONT	UO:0000028	9	degree	UNITSONT	UO:0000185	900	millisecond	UNITSONT	UO:0000028	190							MRI pre-processing	DICOM images converted to NIFTI format	anatomy_highres_sub006	anatomy/highres006.nii.gz	OpenfMRI	ds000117	http://openfmri.s3.amazonaws.com/tarballs/ds117_sub006_raw.tgz
sub007	Stimuli	mri stimuli	Experimental Design	MRI Acquisition	Siemens 3T Tim Trio	Siemens, Erlangen, Germany	3	tesla	UNITSONT	UO:0000228	birdcage	12	T1-weighted image	MPRAGE	1x1x1	millimeter	UNITSONT	UO:0000016	1	2250	millisecond	UNITSONT	UO:0000028	2.98	millisecond	UNITSONT	UO:0000028	9	degree	UNITSONT	UO:0000185	900	millisecond	UNITSONT	UO:0000028	190							MRI pre-processing	DICOM images converted to NIFTI format	anatomy_highres_sub007	anatomy/highres007.nii.gz	OpenfMRI	ds000117	http://openfmri.s3.amazonaws.com/tarballs/ds117_sub007_raw.tgz
sub008	Stimuli	mri stimuli	Experimental Design	MRI Acquisition	Siemens 3T Tim Trio	Siemens, Erlangen, Germany	3	tesla	UNITSONT	UO:0000228	birdcage	12	T1-weighted image	MPRAGE	1x1x1	millimeter	UNITSONT	UO:0000016	1	2250	millisecond	UNITSONT	UO:0000028	2.98	millisecond	UNITSONT	UO:0000028	9	degree	UNITSONT	UO:0000185	900	millisecond	UNITSONT	UO:0000028	190							MRI pre-processing	DICOM images converted to NIFTI format	anatomy_highres_sub008	anatomy/highres008.nii.gz	OpenfMRI	ds000117	http://openfmri.s3.amazonaws.com/tarballs/ds117_sub008_raw.tgz
sub009	Stimuli	mri stimuli	Experimental Design	MRI Acquisition	Siemens 3T Tim Trio	Siemens, Erlangen, Germany	3	tesla	UNITSONT	UO:0000228	birdcage	12	T1-weighted image	MPRAGE	1x1x1	millimeter	UNITSONT	UO:0000016	1	2250	millisecond	UNITSONT	UO:0000028	2.98	millisecond	UNITSONT	UO:0000028	9	degree	UNITSONT	UO:0000185	900	millisecond	UNITSONT	UO:0000028	190							MRI pre-processing	DICOM images converted to NIFTI format	anatomy_highres_sub009	anatomy/highres009.nii.gz	OpenfMRI	ds000117	http://openfmri.s3.amazonaws.com/tarballs/ds117_sub009_raw.tgz
sub010	Stimuli	mri stimuli	Experimental Design	MRI Acquisition	Siemens 3T Tim Trio	Siemens, Erlangen, Germany	3	tesla	UNITSONT	UO:0000228	birdcage	12	T1-weighted image	MPRAGE	1x1x1	millimeter	UNITSONT	UO:0000016	1	2250	millisecond	UNITSONT	UO:0000028	2.98	millisecond	UNITSONT	UO:0000028	9	degree	UNITSONT	UO:0000185	900	millisecond	UNITSONT	UO:0000028	190							MRI pre-processing	DICOM images converted to NIFTI format	anatomy_highres_sub010	anatomy/highres010.nii.gz	OpenfMRI	ds000117	http://openfmri.s3.amazonaws.com/tarballs/ds117_sub010_raw.tgz
sub011	Stimuli	mri stimuli	Experimental Design	MRI Acquisition	Siemens 3T Tim Trio	Siemens, Erlangen, Germany	3	tesla	UNITSONT	UO:0000228	birdcage	12	T1-weighted image	MPRAGE	1x1x1	millimeter	UNITSONT	UO:0000016	1	2250	millisecond	UNITSONT	UO:0000028	2.98	millisecond	UNITSONT	UO:0000028	9	degree	UNITSONT	UO:0000185	900	millisecond	UNITSONT	UO:0000028	190							MRI pre-processing	DICOM images converted to NIFTI format	anatomy_highres_sub011	anatomy/highres011.nii.gz	OpenfMRI	ds000117	http://openfmri.s3.amazonaws.com/tarballs/ds117_sub011_raw.tgz
sub012	Stimuli	mri stimuli	Experimental Design	MRI Acquisition	Siemens 3T Tim Trio	Siemens, Erlangen, Germany	3	tesla	UNITSONT	UO:0000228	birdcage	12	T1-weighted image	MPRAGE	1x1x1	millimeter	UNITSONT	UO:0000016	1	2250	millisecond	UNITSONT	UO:0000028	2.98	millisecond	UNITSONT	UO:0000028	9	degree	UNITSONT	UO:0000185	900	millisecond	UNITSONT	UO:0000028	190							MRI pre-processing	DICOM images converted to NIFTI format	anatomy_highres_sub012	anatomy/highres012.nii.gz	OpenfMRI	ds000117	http://openfmri.s3.amazonaws.com/tarballs/ds117_sub012_raw.tgz
sub013	Stimuli	mri stimuli	Experimental Design	MRI Acquisition	Siemens 3T Tim Trio	Siemens, Erlangen, Germany	3	tesla	UNITSONT	UO:0000228	birdcage	12	T1-weighted image	MPRAGE	1x1x1	millimeter	UNITSONT	UO:0000016	1	2250	millisecond	UNITSONT	UO:0000028	2.98	millisecond	UNITSONT	UO:0000028	9	degree	UNITSONT	UO:0000185	900	millisecond	UNITSONT	UO:0000028	190							MRI pre-processing	DICOM images converted to NIFTI format	anatomy_highres_sub013	anatomy/highres013.nii.gz	OpenfMRI	ds000117	http://openfmri.s3.amazonaws.com/tarballs/ds117_sub013_raw.tgz
sub014	Stimuli	mri stimuli	Experimental Design	MRI Acquisition	Siemens 3T Tim Trio	Siemens, Erlangen, Germany	3	tesla	UNITSONT	UO:0000228	birdcage	12	T1-weighted image	MPRAGE	1x1x1	millimeter	UNITSONT	UO:0000016	1	2250	millisecond	UNITSONT	UO:0000028	2.98	millisecond	UNITSONT	UO:0000028	9	degree	UNITSONT	UO:0000185	900	millisecond	UNITSONT	UO:0000028	190							MRI pre-processing	DICOM images converted to NIFTI format	anatomy_highres_sub014	anatomy/highres014.nii.gz	OpenfMRI	ds000117	http://openfmri.s3.amazonaws.com/tarballs/ds117_sub014_raw.tgz
sub015	Stimuli	mri stimuli	Experimental Design	MRI Acquisition	Siemens 3T Tim Trio	Siemens, Erlangen, Germany	3	tesla	UNITSONT	UO:0000228	birdcage	12	T1-weighted image	MPRAGE	1x1x1	millimeter	UNITSONT	UO:0000016	1	2250	millisecond	UNITSONT	UO:0000028	2.98	millisecond	UNITSONT	UO:0000028	9	degree	UNITSONT	UO:0000185	900	millisecond	UNITSONT	UO:0000028	190							MRI pre-processing	DICOM images converted to NIFTI format	anatomy_highres_sub015	anatomy/highres015.nii.gz	OpenfMRI	ds000117	http://openfmri.s3.amazonaws.com/tarballs/ds117_sub015_raw.tgz
sub016	Stimuli	mri stimuli	Experimental Design	MRI Acquisition	Siemens 3T Tim Trio	Siemens, Erlangen, Germany	3	tesla	UNITSONT	UO:0000228	birdcage	12	T1-weighted image	MPRAGE	1x1x1	millimeter	UNITSONT	UO:0000016	1	2250	millisecond	UNITSONT	UO:0000028	2.98	millisecond	UNITSONT	UO:0000028	9	degree	UNITSONT	UO:0000185	900	millisecond	UNITSONT	UO:0000028	190							MRI pre-processing	DICOM images converted to NIFTI format	anatomy_highres_sub016	anatomy/highres016.nii.gz	OpenfMRI	ds000117	http://openfmri.s3.amazonaws.com/tarballs/ds117_sub016_raw.tgz
sub017	Stimuli	mri stimuli	Experimental Design	MRI Acquisition	Siemens 3T Tim Trio	Siemens, Erlangen, Germany	3	tesla	UNITSONT	UO:0000228	birdcage	12	T1-weighted image	MPRAGE	1x1x1	millimeter	UNITSONT	UO:0000016	1	2250	millisecond	UNITSONT	UO:0000028	2.98	millisecond	UNITSONT	UO:0000028	9	degree	UNITSONT	UO:0000185	900	millisecond	UNITSONT	UO:0000028	190							MRI pre-processing	DICOM images converted to NIFTI format	anatomy_highres_sub017	anatomy/highres017.nii.gz	OpenfMRI	ds000117	http://openfmri.s3.amazonaws.com/tarballs/ds117_sub017_raw.tgz
sub018	Stimuli	mri stimuli	Experimental Design	MRI Acquisition	Siemens 3T Tim Trio	Siemens, Erlangen, Germany	3	tesla	UNITSONT	UO:0000228	birdcage	12	T1-weighted image	MPRAGE	1x1x1	millimeter	UNITSONT	UO:0000016	1	2250	millisecond	UNITSONT	UO:0000028	2.98	millisecond	UNITSONT	UO:0000028	9	degree	UNITSONT	UO:0000185	900	millisecond	UNITSONT	UO:0000028	190							MRI pre-processing	DICOM images converted to NIFTI format	anatomy_highres_sub018	anatomy/highres018.nii.gz	OpenfMRI	ds000117	http://openfmri.s3.amazonaws.com/tarballs/ds117_sub018_raw.tgz
sub019	Stimuli	mri stimuli	Experimental Design	MRI Acquisition	Siemens 3T Tim Trio	Siemens, Erlangen, Germany	3	tesla	UNITSONT	UO:0000228	birdcage	12	T1-weighted image	MPRAGE	1x1x1	millimeter	UNITSONT	UO:0000016	1	2250	millisecond	UNITSONT	UO:0000028	2.98	millisecond	UNITSONT	UO:0000028	9	degree	UNITSONT	UO:0000185	900	millisecond	UNITSONT	UO:0000028	190							MRI pre-processing	DICOM images converted to NIFTI format	anatomy_highres_sub019	anatomy/highres019.nii.gz	OpenfMRI	ds000117	http://openfmri.s3.amazonaws.com/tarballs/ds117_sub019_raw.tgz
#anatomy_FA5_run00
sub001	Stimuli	mri stimuli	Experimental Design	MRI Acquisition	Siemens 3T Tim Trio	Siemens, Erlangen, Germany	3	tesla	UNITSONT	UO:0000228	birdcage	12	Multi-Echo FLASH		1x1x1	millimeter	UNITSONT	UO:0000016	1	20	millisecond	UNITSONT	UO:0000028	1.85	millisecond	UNITSONT	UO:0000028	5	degree	UNITSONT	UO:0000185	900	millisecond	UNITSONT	UO:0000028	651							MRI pre-processing	DICOM images converted to NIFTI format	anatomy_FA5_run00_sub001	anatomy/FLASH/meflash_05_00.nii.gz	OpenfMRI	ds000117	http://openfmri.s3.amazonaws.com/tarballs/ds117_sub001_raw.tgz
sub002	Stimuli	mri stimuli	Experimental Design	MRI Acquisition	Siemens 3T Tim Trio	Siemens, Erlangen, Germany	3	tesla	UNITSONT	UO:0000228	birdcage	12	Multi-Echo FLASH		1x1x1	millimeter	UNITSONT	UO:0000016	1	20	millisecond	UNITSONT	UO:0000028	1.85	millisecond	UNITSONT	UO:0000028	5	degree	UNITSONT	UO:0000185	900	millisecond	UNITSONT	UO:0000028	651							MRI pre-processing	DICOM images converted to NIFTI format	anatomy_FA5_run00_sub002	anatomy/FLASH/meflash_05_00.nii.gz	OpenfMRI	ds000117	http://openfmri.s3.amazonaws.com/tarballs/ds117_sub002_raw.tgz
sub003	Stimuli	mri stimuli	Experimental Design	MRI Acquisition	Siemens 3T Tim Trio	Siemens, Erlangen, Germany	3	tesla	UNITSONT	UO:0000228	birdcage	12	Multi-Echo FLASH		1x1x1	millimeter	UNITSONT	UO:0000016	1	20	millisecond	UNITSONT	UO:0000028	1.85	millisecond	UNITSONT	UO:0000028	5	degree	UNITSONT	UO:0000185	900	millisecond	UNITSONT	UO:0000028	651							MRI pre-processing	DICOM images converted to NIFTI format	anatomy_FA5_run00_sub003	anatomy/FLASH/meflash_05_00.nii.gz	OpenfMRI	ds000117	http://openfmri.s3.amazonaws.com/tarballs/ds117_sub003_raw.tgz
sub004	Stimuli	mri stimuli	Experimental Design	MRI Acquisition	Siemens 3T Tim Trio	Siemens, Erlangen, Germany	3	tesla	UNITSONT	UO:0000228	birdcage	12	Multi-Echo FLASH		1x1x1	millimeter	UNITSONT	UO:0000016	1	20	millisecond	UNITSONT	UO:0000028	1.85	millisecond	UNITSONT	UO:0000028	5	degree	UNITSONT	UO:0000185	900	millisecond	UNITSONT	UO:0000028	651							MRI pre-processing	DICOM images converted to NIFTI format	anatomy_FA5_run00_sub004	anatomy/FLASH/meflash_05_00.nii.gz	OpenfMRI	ds000117	http://openfmri.s3.amazonaws.com/tarballs/ds117_sub004_raw.tgz
sub005	Stimuli	mri stimuli	Experimental Design	MRI Acquisition	Siemens 3T Tim Trio	Siemens, Erlangen, Germany	3	tesla	UNITSONT	UO:0000228	birdcage	12	Multi-Echo FLASH		1x1x1	millimeter	UNITSONT	UO:0000016	1	20	millisecond	UNITSONT	UO:0000028	1.85	millisecond	UNITSONT	UO:0000028	5	degree	UNITSONT	UO:0000185	900	millisecond	UNITSONT	UO:0000028	651							MRI pre-processing	DICOM images converted to NIFTI format	anatomy_FA5_run00_sub005	anatomy/FLASH/meflash_05_00.nii.gz	OpenfMRI	ds000117	http://openfmri.s3.amazonaws.com/tarballs/ds117_sub005_raw.tgz
sub006	Stimuli	mri stimuli	Experimental Design	MRI Acquisition	Siemens 3T Tim Trio	Siemens, Erlangen, Germany	3	tesla	UNITSONT	UO:0000228	birdcage	12	Multi-Echo FLASH		1x1x1	millimeter	UNITSONT	UO:0000016	1	20	millisecond	UNITSONT	UO:0000028	1.85	millisecond	UNITSONT	UO:0000028	5	degree	UNITSONT	UO:0000185	900	millisecond	UNITSONT	UO:0000028	651							MRI pre-processing	DICOM images converted to NIFTI format	anatomy_FA5_run00_sub006	anatomy/FLASH/meflash_05_00.nii.gz	OpenfMRI	ds000117	http://openfmri.s3.amazonaws.com/tarballs/ds117_sub006_raw.tgz
sub007	Stimuli	mri stimuli	Experimental Design	MRI Acquisition	Siemens 3T Tim Trio	Siemens, Erlangen, Germany	3	tesla	UNITSONT	UO:0000228	birdcage	12	Multi-Echo FLASH		1x1x1	millimeter	UNITSONT	UO:0000016	1	20	millisecond	UNITSONT	UO:0000028	1.85	millisecond	UNITSONT	UO:0000028	5	degree	UNITSONT	UO:0000185	900	millisecond	UNITSONT	UO:0000028	651							MRI pre-processing	DICOM images converted to NIFTI format	anatomy_FA5_run00_sub007	anatomy/FLASH/meflash_05_00.nii.gz	OpenfMRI	ds000117	http://openfmri.s3.amazonaws.com/tarballs/ds117_sub007_raw.tgz
sub008	Stimuli	mri stimuli	Experimental Design	MRI Acquisition	Siemens 3T Tim Trio	Siemens, Erlangen, Germany	3	tesla	UNITSONT	UO:0000228	birdcage	12	Multi-Echo FLASH		1x1x1	millimeter	UNITSONT	UO:0000016	1	20	millisecond	UNITSONT	UO:0000028	1.85	millisecond	UNITSONT	UO:0000028	5	degree	UNITSONT	UO:0000185	900	millisecond	UNITSONT	UO:0000028	651							MRI pre-processing	DICOM images converted to NIFTI format	anatomy_FA5_run00_sub008	anatomy/FLASH/meflash_05_00.nii.gz	OpenfMRI	ds000117	http://openfmri.s3.amazonaws.com/tarballs/ds117_sub008_raw.tgz
sub009	Stimuli	mri stimuli	Experimental Design	MRI Acquisition	Siemens 3T Tim Trio	Siemens, Erlangen, Germany	3	tesla	UNITSONT	UO:0000228	birdcage	12	Multi-Echo FLASH		1x1x1	millimeter	UNITSONT	UO:0000016	1	20	millisecond	UNITSONT	UO:0000028	1.85	millisecond	UNITSONT	UO:0000028	5	degree	UNITSONT	UO:0000185	900	millisecond	UNITSONT	UO:0000028	651							MRI pre-processing	DICOM images converted to NIFTI format	anatomy_FA5_run00_sub009	anatomy/FLASH/meflash_05_00.nii.gz	OpenfMRI	ds000117	http://openfmri.s3.amazonaws.com/tarballs/ds117_sub009_raw.tgz
sub010	Stimuli	mri stimuli	Experimental Design	MRI Acquisition	Siemens 3T Tim Trio	Siemens, Erlangen, Germany	3	tesla	UNITSONT	UO:0000228	birdcage	12	Multi-Echo FLASH		1x1x1	millimeter	UNITSONT	UO:0000016	1	20	millisecond	UNITSONT	UO:0000028	1.85	millisecond	UNITSONT	UO:0000028	5	degree	UNITSONT	UO:0000185	900	millisecond	UNITSONT	UO:0000028	651							MRI pre-processing	DICOM images converted to NIFTI format	anatomy_FA5_run00_sub010	anatomy/FLASH/meflash_05_00.nii.gz	OpenfMRI	ds000117	http://openfmri.s3.amazonaws.com/tarballs/ds117_sub010_raw.tgz
sub011	Stimuli	mri stimuli	Experimental Design	MRI Acquisition	Siemens 3T Tim Trio	Siemens, Erlangen, Germany	3	tesla	UNITSONT	UO:0000228	birdcage	12	Multi-Echo FLASH		1x1x1	millimeter	UNITSONT	UO:0000016	1	20	millisecond	UNITSONT	UO:0000028	1.85	millisecond	UNITSONT	UO:0000028	5	degree	UNITSONT	UO:0000185	900	millisecond	UNITSONT	UO:0000028	651							MRI pre-processing	DICOM images converted to NIFTI format	anatomy_FA5_run00_sub011	anatomy/FLASH/meflash_05_00.nii.gz	OpenfMRI	ds000117	http://openfmri.s3.amazonaws.com/tarballs/ds117_sub011_raw.tgz
sub012	Stimuli	mri stimuli	Experimental Design	MRI Acquisition	Siemens 3T Tim Trio	Siemens, Erlangen, Germany	3	tesla	UNITSONT	UO:0000228	birdcage	12	Multi-Echo FLASH		1x1x1	millimeter	UNITSONT	UO:0000016	1	20	millisecond	UNITSONT	UO:0000028	1.85	millisecond	UNITSONT	UO:0000028	5	degree	UNITSONT	UO:0000185	900	millisecond	UNITSONT	UO:0000028	651							MRI pre-processing	DICOM images converted to NIFTI format	anatomy_FA5_run00_sub012	anatomy/FLASH/meflash_05_00.nii.gz	OpenfMRI	ds000117	http://openfmri.s3.amazonaws.com/tarballs/ds117_sub012_raw.tgz
sub013	Stimuli	mri stimuli	Experimental Design	MRI Acquisition	Siemens 3T Tim Trio	Siemens, Erlangen, Germany	3	tesla	UNITSONT	UO:0000228	birdcage	12	Multi-Echo FLASH		1x1x1	millimeter	UNITSONT	UO:0000016	1	20	millisecond	UNITSONT	UO:0000028	1.85	millisecond	UNITSONT	UO:0000028	5	degree	UNITSONT	UO:0000185	900	millisecond	UNITSONT	UO:0000028	651							MRI pre-processing	DICOM images converted to NIFTI format	anatomy_FA5_run00_sub013	anatomy/FLASH/meflash_05_00.nii.gz	OpenfMRI	ds000117	http://openfmri.s3.amazonaws.com/tarballs/ds117_sub013_raw.tgz
sub014	Stimuli	mri stimuli	Experimental Design	MRI Acquisition	Siemens 3T Tim Trio	Siemens, Erlangen, Germany	3	tesla	UNITSONT	UO:0000228	birdcage	12	Multi-Echo FLASH		1x1x1	millimeter	UNITSONT	UO:0000016	1	20	millisecond	UNITSONT	UO:0000028	1.85	millisecond	UNITSONT	UO:0000028	5	degree	UNITSONT	UO:0000185	900	millisecond	UNITSONT	UO:0000028	651							MRI pre-processing	DICOM images converted to NIFTI format	anatomy_FA5_run00_sub014	anatomy/FLASH/meflash_05_00.nii.gz	OpenfMRI	ds000117	http://openfmri.s3.amazonaws.com/tarballs/ds117_sub014_raw.tgz
sub015	Stimuli	mri stimuli	Experimental Design	MRI Acquisition	Siemens 3T Tim Trio	Siemens, Erlangen, Germany	3	tesla	UNITSONT	UO:0000228	birdcage	12	Multi-Echo FLASH		1x1x1	millimeter	UNITSONT	UO:0000016	1	20	millisecond	UNITSONT	UO:0000028	1.85	millisecond	UNITSONT	UO:0000028	5	degree	UNITSONT	UO:0000185	900	millisecond	UNITSONT	UO:0000028	651							MRI pre-processing	DICOM images converted to NIFTI format	anatomy_FA5_run00_sub015	anatomy/FLASH/meflash_05_00.nii.gz	OpenfMRI	ds000117	http://openfmri.s3.amazonaws.com/tarballs/ds117_sub015_raw.tgz
sub016	Stimuli	mri stimuli	Experimental Design	MRI Acquisition	Siemens 3T Tim Trio	Siemens, Erlangen, Germany	3	tesla	UNITSONT	UO:0000228	birdcage	12	Multi-Echo FLASH		1x1x1	millimeter	UNITSONT	UO:0000016	1	20	millisecond	UNITSONT	UO:0000028	1.85	millisecond	UNITSONT	UO:0000028	5	degree	UNITSONT	UO:0000185	900	millisecond	UNITSONT	UO:0000028	651							MRI pre-processing	DICOM images converted to NIFTI format	anatomy_FA5_run00_sub016	anatomy/FLASH/meflash_05_00.nii.gz	OpenfMRI	ds000117	http://openfmri.s3.amazonaws.com/tarballs/ds117_sub016_raw.tgz
sub017	Stimuli	mri stimuli	Experimental Design	MRI Acquisition	Siemens 3T Tim Trio	Siemens, Erlangen, Germany	3	tesla	UNITSONT	UO:0000228	birdcage	12	Multi-Echo FLASH		1x1x1	millimeter	UNITSONT	UO:0000016	1	20	millisecond	UNITSONT	UO:0000028	1.85	millisecond	UNITSONT	UO:0000028	5	degree	UNITSONT	UO:0000185	900	millisecond	UNITSONT	UO:0000028	651							MRI pre-processing	DICOM images converted to NIFTI format	anatomy_FA5_run00_sub017	anatomy/FLASH/meflash_05_00.nii.gz	OpenfMRI	ds000117	http://openfmri.s3.amazonaws.com/tarballs/ds117_sub017_raw.tgz
sub018	Stimuli	mri stimuli	Experimental Design	MRI Acquisition	Siemens 3T Tim Trio	Siemens, Erlangen, Germany	3	tesla	UNITSONT	UO:0000228	birdcage	12	Multi-Echo FLASH		1x1x1	millimeter	UNITSONT	UO:0000016	1	20	millisecond	UNITSONT	UO:0000028	1.85	millisecond	UNITSONT	UO:0000028	5	degree	UNITSONT	UO:0000185	900	millisecond	UNITSONT	UO:0000028	651							MRI pre-processing	DICOM images converted to NIFTI format	anatomy_FA5_run00_sub018	anatomy/FLASH/meflash_05_00.nii.gz	OpenfMRI	ds000117	http://openfmri.s3.amazonaws.com/tarballs/ds117_sub018_raw.tgz
sub019	Stimuli	mri stimuli	Experimental Design	MRI Acquisition	Siemens 3T Tim Trio	Siemens, Erlangen, Germany	3	tesla	UNITSONT	UO:0000228	birdcage	12	Multi-Echo FLASH		1x1x1	millimeter	UNITSONT	UO:0000016	1	20	millisecond	UNITSONT	UO:0000028	1.85	millisecond	UNITSONT	UO:0000028	5	degree	UNITSONT	UO:0000185	900	millisecond	UNITSONT	UO:0000028	651							MRI pre-processing	DICOM images converted to NIFTI format	anatomy_FA5_run00_sub019	anatomy/FLASH/meflash_05_00.nii.gz	OpenfMRI	ds000117	http://openfmri.s3.amazonaws.com/tarballs/ds117_sub019_raw.tgz
#anatomy_FA5_run01
sub001	Stimuli	mri stimuli	Experimental Design	MRI Acquisition	Siemens 3T Tim Trio	Siemens, Erlangen, Germany	3	tesla	UNITSONT	UO:0000228	birdcage	12	Multi-Echo FLASH		1x1x1	millimeter	UNITSONT	UO:0000016	1	20	millisecond	UNITSONT	UO:0000028	4.15	millisecond	UNITSONT	UO:0000028	5	degree	UNITSONT	UO:0000185	900	millisecond	UNITSONT	UO:0000028	651							MRI pre-processing	DICOM images converted to NIFTI format	anatomy_FA5_run01_sub001	anatomy/FLASH/meflash_05_01.nii.gz	OpenfMRI	ds000117	http://openfmri.s3.amazonaws.com/tarballs/ds117_sub001_raw.tgz
sub002	Stimuli	mri stimuli	Experimental Design	MRI Acquisition	Siemens 3T Tim Trio	Siemens, Erlangen, Germany	3	tesla	UNITSONT	UO:0000228	birdcage	12	Multi-Echo FLASH		1x1x1	millimeter	UNITSONT	UO:0000016	1	20	millisecond	UNITSONT	UO:0000028	4.15	millisecond	UNITSONT	UO:0000028	5	degree	UNITSONT	UO:0000185	900	millisecond	UNITSONT	UO:0000028	651							MRI pre-processing	DICOM images converted to NIFTI format	anatomy_FA5_run01_sub002	anatomy/FLASH/meflash_05_01.nii.gz	OpenfMRI	ds000117	http://openfmri.s3.amazonaws.com/tarballs/ds117_sub002_raw.tgz
sub003	Stimuli	mri stimuli	Experimental Design	MRI Acquisition	Siemens 3T Tim Trio	Siemens, Erlangen, Germany	3	tesla	UNITSONT	UO:0000228	birdcage	12	Multi-Echo FLASH		1x1x1	millimeter	UNITSONT	UO:0000016	1	20	millisecond	UNITSONT	UO:0000028	4.15	millisecond	UNITSONT	UO:0000028	5	degree	UNITSONT	UO:0000185	900	millisecond	UNITSONT	UO:0000028	651							MRI pre-processing	DICOM images converted to NIFTI format	anatomy_FA5_run01_sub003	anatomy/FLASH/meflash_05_01.nii.gz	OpenfMRI	ds000117	http://openfmri.s3.amazonaws.com/tarballs/ds117_sub003_raw.tgz
sub004	Stimuli	mri stimuli	Experimental Design	MRI Acquisition	Siemens 3T Tim Trio	Siemens, Erlangen, Germany	3	tesla	UNITSONT	UO:0000228	birdcage	12	Multi-Echo FLASH		1x1x1	millimeter	UNITSONT	UO:0000016	1	20	millisecond	UNITSONT	UO:0000028	4.15	millisecond	UNITSONT	UO:0000028	5	degree	UNITSONT	UO:0000185	900	millisecond	UNITSONT	UO:0000028	651							MRI pre-processing	DICOM images converted to NIFTI format	anatomy_FA5_run01_sub004	anatomy/FLASH/meflash_05_01.nii.gz	OpenfMRI	ds000117	http://openfmri.s3.amazonaws.com/tarballs/ds117_sub004_raw.tgz
sub005	Stimuli	mri stimuli	Experimental Design	MRI Acquisition	Siemens 3T Tim Trio	Siemens, Erlangen, Germany	3	tesla	UNITSONT	UO:0000228	birdcage	12	Multi-Echo FLASH		1x1x1	millimeter	UNITSONT	UO:0000016	1	20	millisecond	UNITSONT	UO:0000028	4.15	millisecond	UNITSONT	UO:0000028	5	degree	UNITSONT	UO:0000185	900	millisecond	UNITSONT	UO:0000028	651							MRI pre-processing	DICOM images converted to NIFTI format	anatomy_FA5_run01_sub005	anatomy/FLASH/meflash_05_01.nii.gz	OpenfMRI	ds000117	http://openfmri.s3.amazonaws.com/tarballs/ds117_sub005_raw.tgz
sub006	Stimuli	mri stimuli	Experimental Design	MRI Acquisition	Siemens 3T Tim Trio	Siemens, Erlangen, Germany	3	tesla	UNITSONT	UO:0000228	birdcage	12	Multi-Echo FLASH		1x1x1	millimeter	UNITSONT	UO:0000016	1	20	millisecond	UNITSONT	UO:0000028	4.15	millisecond	UNITSONT	UO:0000028	5	degree	UNITSONT	UO:0000185	900	millisecond	UNITSONT	UO:0000028	651							MRI pre-processing	DICOM images converted to NIFTI format	anatomy_FA5_run01_sub006	anatomy/FLASH/meflash_05_01.nii.gz	OpenfMRI	ds000117	http://openfmri.s3.amazonaws.com/tarballs/ds117_sub006_raw.tgz
sub007	Stimuli	mri stimuli	Experimental Design	MRI Acquisition	Siemens 3T Tim Trio	Siemens, Erlangen, Germany	3	tesla	UNITSONT	UO:0000228	birdcage	12	Multi-Echo FLASH		1x1x1	millimeter	UNITSONT	UO:0000016	1	20	millisecond	UNITSONT	UO:0000028	4.15	millisecond	UNITSONT	UO:0000028	5	degree	UNITSONT	UO:0000185	900	millisecond	UNITSONT	UO:0000028	651							MRI pre-processing	DICOM images converted to NIFTI format	anatomy_FA5_run01_sub007	anatomy/FLASH/meflash_05_01.nii.gz	OpenfMRI	ds000117	http://openfmri.s3.amazonaws.com/tarballs/ds117_sub007_raw.tgz
sub008	Stimuli	mri stimuli	Experimental Design	MRI Acquisition	Siemens 3T Tim Trio	Siemens, Erlangen, Germany	3	tesla	UNITSONT	UO:0000228	birdcage	12	Multi-Echo FLASH		1x1x1	millimeter	UNITSONT	UO:0000016	1	20	millisecond	UNITSONT	UO:0000028	4.15	millisecond	UNITSONT	UO:0000028	5	degree	UNITSONT	UO:0000185	900	millisecond	UNITSONT	UO:0000028	651							MRI pre-processing	DICOM images converted to NIFTI format	anatomy_FA5_run01_sub008	anatomy/FLASH/meflash_05_01.nii.gz	OpenfMRI	ds000117	http://openfmri.s3.amazonaws.com/tarballs/ds117_sub008_raw.tgz
sub009	Stimuli	mri stimuli	Experimental Design	MRI Acquisition	Siemens 3T Tim Trio	Siemens, Erlangen, Germany	3	tesla	UNITSONT	UO:0000228	birdcage	12	Multi-Echo FLASH		1x1x1	millimeter	UNITSONT	UO:0000016	1	20	millisecond	UNITSONT	UO:0000028	4.15	millisecond	UNITSONT	UO:0000028	5	degree	UNITSONT	UO:0000185	900	millisecond	UNITSONT	UO:0000028	651							MRI pre-processing	DICOM images converted to NIFTI format	anatomy_FA5_run01_sub009	anatomy/FLASH/meflash_05_01.nii.gz	OpenfMRI	ds000117	http://openfmri.s3.amazonaws.com/tarballs/ds117_sub009_raw.tgz
sub010	Stimuli	mri stimuli	Experimental Design	MRI Acquisition	Siemens 3T Tim Trio	Siemens, Erlangen, Germany	3	tesla	UNITSONT	UO:0000228	birdcage	12	Multi-Echo FLASH		1x1x1	millimeter	UNITSONT	UO:0000016	1	20	millisecond	UNITSONT	UO:0000028	4.15	millisecond	UNITSONT	UO:0000028	5	degree	UNITSONT	UO:0000185	900	millisecond	UNITSONT	UO:0000028	651							MRI pre-processing	DICOM images converted to NIFTI format	anatomy_FA5_run01_sub010	anatomy/FLASH/meflash_05_01.nii.gz	OpenfMRI	ds000117	http://openfmri.s3.amazonaws.com/tarballs/ds117_sub010_raw.tgz
sub011	Stimuli	mri stimuli	Experimental Design	MRI Acquisition	Siemens 3T Tim Trio	Siemens, Erlangen, Germany	3	tesla	UNITSONT	UO:0000228	birdcage	12	Multi-Echo FLASH		1x1x1	millimeter	UNITSONT	UO:0000016	1	20	millisecond	UNITSONT	UO:0000028	4.15	millisecond	UNITSONT	UO:0000028	5	degree	UNITSONT	UO:0000185	900	millisecond	UNITSONT	UO:0000028	651							MRI pre-processing	DICOM images converted to NIFTI format	anatomy_FA5_run01_sub011	anatomy/FLASH/meflash_05_01.nii.gz	OpenfMRI	ds000117	http://openfmri.s3.amazonaws.com/tarballs/ds117_sub011_raw.tgz
sub012	Stimuli	mri stimuli	Experimental Design	MRI Acquisition	Siemens 3T Tim Trio	Siemens, Erlangen, Germany	3	tesla	UNITSONT	UO:0000228	birdcage	12	Multi-Echo FLASH		1x1x1	millimeter	UNITSONT	UO:0000016	1	20	millisecond	UNITSONT	UO:0000028	4.15	millisecond	UNITSONT	UO:0000028	5	degree	UNITSONT	UO:0000185	900	millisecond	UNITSONT	UO:0000028	651							MRI pre-processing	DICOM images converted to NIFTI format	anatomy_FA5_run01_sub012	anatomy/FLASH/meflash_05_01.nii.gz	OpenfMRI	ds000117	http://openfmri.s3.amazonaws.com/tarballs/ds117_sub012_raw.tgz
sub013	Stimuli	mri stimuli	Experimental Design	MRI Acquisition	Siemens 3T Tim Trio	Siemens, Erlangen, Germany	3	tesla	UNITSONT	UO:0000228	birdcage	12	Multi-Echo FLASH		1x1x1	millimeter	UNITSONT	UO:0000016	1	20	millisecond	UNITSONT	UO:0000028	4.15	millisecond	UNITSONT	UO:0000028	5	degree	UNITSONT	UO:0000185	900	millisecond	UNITSONT	UO:0000028	651							MRI pre-processing	DICOM images converted to NIFTI format	anatomy_FA5_run01_sub013	anatomy/FLASH/meflash_05_01.nii.gz	OpenfMRI	ds000117	http://openfmri.s3.amazonaws.com/tarballs/ds117_sub013_raw.tgz
sub014	Stimuli	mri stimuli	Experimental Design	MRI Acquisition	Siemens 3T Tim Trio	Siemens, Erlangen, Germany	3	tesla	UNITSONT	UO:0000228	birdcage	12	Multi-Echo FLASH		1x1x1	millimeter	UNITSONT	UO:0000016	1	20	millisecond	UNITSONT	UO:0000028	4.15	millisecond	UNITSONT	UO:0000028	5	degree	UNITSONT	UO:0000185	900	millisecond	UNITSONT	UO:0000028	651							MRI pre-processing	DICOM images converted to NIFTI format	anatomy_FA5_run01_sub014	anatomy/FLASH/meflash_05_01.nii.gz	OpenfMRI	ds000117	http://openfmri.s3.amazonaws.com/tarballs/ds117_sub014_raw.tgz
sub015	Stimuli	mri stimuli	Experimental Design	MRI Acquisition	Siemens 3T Tim Trio	Siemens, Erlangen, Germany	3	tesla	UNITSONT	UO:0000228	birdcage	12	Multi-Echo FLASH		1x1x1	millimeter	UNITSONT	UO:0000016	1	20	millisecond	UNITSONT	UO:0000028	4.15	millisecond	UNITSONT	UO:0000028	5	degree	UNITSONT	UO:0000185	900	millisecond	UNITSONT	UO:0000028	651							MRI pre-processing	DICOM images converted to NIFTI format	anatomy_FA5_run01_sub015	anatomy/FLASH/meflash_05_01.nii.gz	OpenfMRI	ds000117	http://openfmri.s3.amazonaws.com/tarballs/ds117_sub015_raw.tgz
sub016	Stimuli	mri stimuli	Experimental Design	MRI Acquisition	Siemens 3T Tim Trio	Siemens, Erlangen, Germany	3	tesla	UNITSONT	UO:0000228	birdcage	12	Multi-Echo FLASH		1x1x1	millimeter	UNITSONT	UO:0000016	1	20	millisecond	UNITSONT	UO:0000028	4.15	millisecond	UNITSONT	UO:0000028	5	degree	UNITSONT	UO:0000185	900	millisecond	UNITSONT	UO:0000028	651							MRI pre-processing	DICOM images converted to NIFTI format	anatomy_FA5_run01_sub016	anatomy/FLASH/meflash_05_01.nii.gz	OpenfMRI	ds000117	http://openfmri.s3.amazonaws.com/tarballs/ds117_sub016_raw.tgz
sub017	Stimuli	mri stimuli	Experimental Design	MRI Acquisition	Siemens 3T Tim Trio	Siemens, Erlangen, Germany	3	tesla	UNITSONT	UO:0000228	birdcage	12	Multi-Echo FLASH		1x1x1	millimeter	UNITSONT	UO:0000016	1	20	millisecond	UNITSONT	UO:0000028	4.15	millisecond	UNITSONT	UO:0000028	5	degree	UNITSONT	UO:0000185	900	millisecond	UNITSONT	UO:0000028	651							MRI pre-processing	DICOM images converted to NIFTI format	anatomy_FA5_run01_sub017	anatomy/FLASH/meflash_05_01.nii.gz	OpenfMRI	ds000117	http://openfmri.s3.amazonaws.com/tarballs/ds117_sub017_raw.tgz
sub018	Stimuli	mri stimuli	Experimental Design	MRI Acquisition	Siemens 3T Tim Trio	Siemens, Erlangen, Germany	3	tesla	UNITSONT	UO:0000228	birdcage	12	Multi-Echo FLASH		1x1x1	millimeter	UNITSONT	UO:0000016	1	20	millisecond	UNITSONT	UO:0000028	4.15	millisecond	UNITSONT	UO:0000028	5	degree	UNITSONT	UO:0000185	900	millisecond	UNITSONT	UO:0000028	651							MRI pre-processing	DICOM images converted to NIFTI format	anatomy_FA5_run01_sub018	anatomy/FLASH/meflash_05_01.nii.gz	OpenfMRI	ds000117	http://openfmri.s3.amazonaws.com/tarballs/ds117_sub018_raw.tgz
sub019	Stimuli	mri stimuli	Experimental Design	MRI Acquisition	Siemens 3T Tim Trio	Siemens, Erlangen, Germany	3	tesla	UNITSONT	UO:0000228	birdcage	12	Multi-Echo FLASH		1x1x1	millimeter	UNITSONT	UO:0000016	1	20	millisecond	UNITSONT	UO:0000028	4.15	millisecond	UNITSONT	UO:0000028	5	degree	UNITSONT	UO:0000185	900	millisecond	UNITSONT	UO:0000028	651							MRI pre-processing	DICOM images converted to NIFTI format	anatomy_FA5_run01_sub019	anatomy/FLASH/meflash_05_01.nii.gz	OpenfMRI	ds000117	http://openfmri.s3.amazonaws.com/tarballs/ds117_sub019_raw.tgz
#anatomy_FA5_run02
sub001	Stimuli	mri stimuli	Experimental Design	MRI Acquisition	Siemens 3T Tim Trio	Siemens, Erlangen, Germany	3	tesla	UNITSONT	UO:0000228	birdcage	12	Multi-Echo FLASH		1x1x1	millimeter	UNITSONT	UO:0000016	1	20	millisecond	UNITSONT	UO:0000028	6.45	millisecond	UNITSONT	UO:0000028	5	degree	UNITSONT	UO:0000185	900	millisecond	UNITSONT	UO:0000028	651							MRI pre-processing	DICOM images converted to NIFTI format	anatomy_FA5_run02_sub001	anatomy/FLASH/meflash_05_01.nii.gz	OpenfMRI	ds000117	http://openfmri.s3.amazonaws.com/tarballs/ds117_sub001_raw.tgz
sub002	Stimuli	mri stimuli	Experimental Design	MRI Acquisition	Siemens 3T Tim Trio	Siemens, Erlangen, Germany	3	tesla	UNITSONT	UO:0000228	birdcage	12	Multi-Echo FLASH		1x1x1	millimeter	UNITSONT	UO:0000016	1	20	millisecond	UNITSONT	UO:0000028	6.45	millisecond	UNITSONT	UO:0000028	5	degree	UNITSONT	UO:0000185	900	millisecond	UNITSONT	UO:0000028	651							MRI pre-processing	DICOM images converted to NIFTI format	anatomy_FA5_run02_sub002	anatomy/FLASH/meflash_05_01.nii.gz	OpenfMRI	ds000117	http://openfmri.s3.amazonaws.com/tarballs/ds117_sub002_raw.tgz
sub003	Stimuli	mri stimuli	Experimental Design	MRI Acquisition	Siemens 3T Tim Trio	Siemens, Erlangen, Germany	3	tesla	UNITSONT	UO:0000228	birdcage	12	Multi-Echo FLASH		1x1x1	millimeter	UNITSONT	UO:0000016	1	20	millisecond	UNITSONT	UO:0000028	6.45	millisecond	UNITSONT	UO:0000028	5	degree	UNITSONT	UO:0000185	900	millisecond	UNITSONT	UO:0000028	651							MRI pre-processing	DICOM images converted to NIFTI format	anatomy_FA5_run02_sub003	anatomy/FLASH/meflash_05_02.nii.gz	OpenfMRI	ds000117	http://openfmri.s3.amazonaws.com/tarballs/ds117_sub003_raw.tgz
sub004	Stimuli	mri stimuli	Experimental Design	MRI Acquisition	Siemens 3T Tim Trio	Siemens, Erlangen, Germany	3	tesla	UNITSONT	UO:0000228	birdcage	12	Multi-Echo FLASH		1x1x1	millimeter	UNITSONT	UO:0000016	1	20	millisecond	UNITSONT	UO:0000028	6.45	millisecond	UNITSONT	UO:0000028	5	degree	UNITSONT	UO:0000185	900	millisecond	UNITSONT	UO:0000028	651							MRI pre-processing	DICOM images converted to NIFTI format	anatomy_FA5_run02_sub004	anatomy/FLASH/meflash_05_02.nii.gz	OpenfMRI	ds000117	http://openfmri.s3.amazonaws.com/tarballs/ds117_sub004_raw.tgz
sub005	Stimuli	mri stimuli	Experimental Design	MRI Acquisition	Siemens 3T Tim Trio	Siemens, Erlangen, Germany	3	tesla	UNITSONT	UO:0000228	birdcage	12	Multi-Echo FLASH		1x1x1	millimeter	UNITSONT	UO:0000016	1	20	millisecond	UNITSONT	UO:0000028	6.45	millisecond	UNITSONT	UO:0000028	5	degree	UNITSONT	UO:0000185	900	millisecond	UNITSONT	UO:0000028	651							MRI pre-processing	DICOM images converted to NIFTI format	anatomy_FA5_run02_sub005	anatomy/FLASH/meflash_05_02.nii.gz	OpenfMRI	ds000117	http://openfmri.s3.amazonaws.com/tarballs/ds117_sub005_raw.tgz
sub006	Stimuli	mri stimuli	Experimental Design	MRI Acquisition	Siemens 3T Tim Trio	Siemens, Erlangen, Germany	3	tesla	UNITSONT	UO:0000228	birdcage	12	Multi-Echo FLASH		1x1x1	millimeter	UNITSONT	UO:0000016	1	20	millisecond	UNITSONT	UO:0000028	6.45	millisecond	UNITSONT	UO:0000028	5	degree	UNITSONT	UO:0000185	900	millisecond	UNITSONT	UO:0000028	651							MRI pre-processing	DICOM images converted to NIFTI format	anatomy_FA5_run02_sub006	anatomy/FLASH/meflash_05_02.nii.gz	OpenfMRI	ds000117	http://openfmri.s3.amazonaws.com/tarballs/ds117_sub006_raw.tgz
sub007	Stimuli	mri stimuli	Experimental Design	MRI Acquisition	Siemens 3T Tim Trio	Siemens, Erlangen, Germany	3	tesla	UNITSONT	UO:0000228	birdcage	12	Multi-Echo FLASH		1x1x1	millimeter	UNITSONT	UO:0000016	1	20	millisecond	UNITSONT	UO:0000028	6.45	millisecond	UNITSONT	UO:0000028	5	degree	UNITSONT	UO:0000185	900	millisecond	UNITSONT	UO:0000028	651							MRI pre-processing	DICOM images converted to NIFTI format	anatomy_FA5_run02_sub007	anatomy/FLASH/meflash_05_02.nii.gz	OpenfMRI	ds000117	http://openfmri.s3.amazonaws.com/tarballs/ds117_sub007_raw.tgz
sub008	Stimuli	mri stimuli	Experimental Design	MRI Acquisition	Siemens 3T Tim Trio	Siemens, Erlangen, Germany	3	tesla	UNITSONT	UO:0000228	birdcage	12	Multi-Echo FLASH		1x1x1	millimeter	UNITSONT	UO:0000016	1	20	millisecond	UNITSONT	UO:0000028	6.45	millisecond	UNITSONT	UO:0000028	5	degree	UNITSONT	UO:0000185	900	millisecond	UNITSONT	UO:0000028	651							MRI pre-processing	DICOM images converted to NIFTI format	anatomy_FA5_run02_sub008	anatomy/FLASH/meflash_05_02.nii.gz	OpenfMRI	ds000117	http://openfmri.s3.amazonaws.com/tarballs/ds117_sub008_raw.tgz
sub009	Stimuli	mri stimuli	Experimental Design	MRI Acquisition	Siemens 3T Tim Trio	Siemens, Erlangen, Germany	3	tesla	UNITSONT	UO:0000228	birdcage	12	Multi-Echo FLASH		1x1x1	millimeter	UNITSONT	UO:0000016	1	20	millisecond	UNITSONT	UO:0000028	6.45	millisecond	UNITSONT	UO:0000028	5	degree	UNITSONT	UO:0000185	900	millisecond	UNITSONT	UO:0000028	651							MRI pre-processing	DICOM images converted to NIFTI format	anatomy_FA5_run02_sub009	anatomy/FLASH/meflash_05_02.nii.gz	OpenfMRI	ds000117	http://openfmri.s3.amazonaws.com/tarballs/ds117_sub009_raw.tgz
sub010	Stimuli	mri stimuli	Experimental Design	MRI Acquisition	Siemens 3T Tim Trio	Siemens, Erlangen, Germany	3	tesla	UNITSONT	UO:0000228	birdcage	12	Multi-Echo FLASH		1x1x1	millimeter	UNITSONT	UO:0000016	1	20	millisecond	UNITSONT	UO:0000028	6.45	millisecond	UNITSONT	UO:0000028	5	degree	UNITSONT	UO:0000185	900	millisecond	UNITSONT	UO:0000028	651							MRI pre-processing	DICOM images converted to NIFTI format	anatomy_FA5_run02_sub010	anatomy/FLASH/meflash_05_02.nii.gz	OpenfMRI	ds000117	http://openfmri.s3.amazonaws.com/tarballs/ds117_sub010_raw.tgz
sub011	Stimuli	mri stimuli	Experimental Design	MRI Acquisition	Siemens 3T Tim Trio	Siemens, Erlangen, Germany	3	tesla	UNITSONT	UO:0000228	birdcage	12	Multi-Echo FLASH		1x1x1	millimeter	UNITSONT	UO:0000016	1	20	millisecond	UNITSONT	UO:0000028	6.45	millisecond	UNITSONT	UO:0000028	5	degree	UNITSONT	UO:0000185	900	millisecond	UNITSONT	UO:0000028	651							MRI pre-processing	DICOM images converted to NIFTI format	anatomy_FA5_run02_sub011	anatomy/FLASH/meflash_05_02.nii.gz	OpenfMRI	ds000117	http://openfmri.s3.amazonaws.com/tarballs/ds117_sub011_raw.tgz
sub012	Stimuli	mri stimuli	Experimental Design	MRI Acquisition	Siemens 3T Tim Trio	Siemens, Erlangen, Germany	3	tesla	UNITSONT	UO:0000228	birdcage	12	Multi-Echo FLASH		1x1x1	millimeter	UNITSONT	UO:0000016	1	20	millisecond	UNITSONT	UO:0000028	6.45	millisecond	UNITSONT	UO:0000028	5	degree	UNITSONT	UO:0000185	900	millisecond	UNITSONT	UO:0000028	651							MRI pre-processing	DICOM images converted to NIFTI format	anatomy_FA5_run02_sub012	anatomy/FLASH/meflash_05_02.nii.gz	OpenfMRI	ds000117	http://openfmri.s3.amazonaws.com/tarballs/ds117_sub012_raw.tgz
sub013	Stimuli	mri stimuli	Experimental Design	MRI Acquisition	Siemens 3T Tim Trio	Siemens, Erlangen, Germany	3	tesla	UNITSONT	UO:0000228	birdcage	12	Multi-Echo FLASH		1x1x1	millimeter	UNITSONT	UO:0000016	1	20	millisecond	UNITSONT	UO:0000028	6.45	millisecond	UNITSONT	UO:0000028	5	degree	UNITSONT	UO:0000185	900	millisecond	UNITSONT	UO:0000028	651							MRI pre-processing	DICOM images converted to NIFTI format	anatomy_FA5_run02_sub013	anatomy/FLASH/meflash_05_02.nii.gz	OpenfMRI	ds000117	http://openfmri.s3.amazonaws.com/tarballs/ds117_sub013_raw.tgz
sub014	Stimuli	mri stimuli	Experimental Design	MRI Acquisition	Siemens 3T Tim Trio	Siemens, Erlangen, Germany	3	tesla	UNITSONT	UO:0000228	birdcage	12	Multi-Echo FLASH		1x1x1	millimeter	UNITSONT	UO:0000016	1	20	millisecond	UNITSONT	UO:0000028	6.45	millisecond	UNITSONT	UO:0000028	5	degree	UNITSONT	UO:0000185	900	millisecond	UNITSONT	UO:0000028	651							MRI pre-processing	DICOM images converted to NIFTI format	anatomy_FA5_run02_sub014	anatomy/FLASH/meflash_05_02.nii.gz	OpenfMRI	ds000117	http://openfmri.s3.amazonaws.com/tarballs/ds117_sub014_raw.tgz
sub015	Stimuli	mri stimuli	Experimental Design	MRI Acquisition	Siemens 3T Tim Trio	Siemens, Erlangen, Germany	3	tesla	UNITSONT	UO:0000228	birdcage	12	Multi-Echo FLASH		1x1x1	millimeter	UNITSONT	UO:0000016	1	20	millisecond	UNITSONT	UO:0000028	6.45	millisecond	UNITSONT	UO:0000028	5	degree	UNITSONT	UO:0000185	900	millisecond	UNITSONT	UO:0000028	651							MRI pre-processing	DICOM images converted to NIFTI format	anatomy_FA5_run02_sub015	anatomy/FLASH/meflash_05_02.nii.gz	OpenfMRI	ds000117	http://openfmri.s3.amazonaws.com/tarballs/ds117_sub015_raw.tgz
sub016	Stimuli	mri stimuli	Experimental Design	MRI Acquisition	Siemens 3T Tim Trio	Siemens, Erlangen, Germany	3	tesla	UNITSONT	UO:0000228	birdcage	12	Multi-Echo FLASH		1x1x1	millimeter	UNITSONT	UO:0000016	1	20	millisecond	UNITSONT	UO:0000028	6.45	millisecond	UNITSONT	UO:0000028	5	degree	UNITSONT	UO:0000185	900	millisecond	UNITSONT	UO:0000028	651							MRI pre-processing	DICOM images converted to NIFTI format	anatomy_FA5_run02_sub016	anatomy/FLASH/meflash_05_02.nii.gz	OpenfMRI	ds000117	http://openfmri.s3.amazonaws.com/tarballs/ds117_sub016_raw.tgz
sub017	Stimuli	mri stimuli	Experimental Design	MRI Acquisition	Siemens 3T Tim Trio	Siemens, Erlangen, Germany	3	tesla	UNITSONT	UO:0000228	birdcage	12	Multi-Echo FLASH		1x1x1	millimeter	UNITSONT	UO:0000016	1	20	millisecond	UNITSONT	UO:0000028	6.45	millisecond	UNITSONT	UO:0000028	5	degree	UNITSONT	UO:0000185	900	millisecond	UNITSONT	UO:0000028	651							MRI pre-processing	DICOM images converted to NIFTI format	anatomy_FA5_run02_sub017	anatomy/FLASH/meflash_05_02.nii.gz	OpenfMRI	ds000117	http://openfmri.s3.amazonaws.com/tarballs/ds117_sub017_raw.tgz
sub018	Stimuli	mri stimuli	Experimental Design	MRI Acquisition	Siemens 3T Tim Trio	Siemens, Erlangen, Germany	3	tesla	UNITSONT	UO:0000228	birdcage	12	Multi-Echo FLASH		1x1x1	millimeter	UNITSONT	UO:0000016	1	20	millisecond	UNITSONT	UO:0000028	6.45	millisecond	UNITSONT	UO:0000028	5	degree	UNITSONT	UO:0000185	900	millisecond	UNITSONT	UO:0000028	651							MRI pre-processing	DICOM images converted to NIFTI format	anatomy_FA5_run02_sub018	anatomy/FLASH/meflash_05_02.nii.gz	OpenfMRI	ds000117	http://openfmri.s3.amazonaws.com/tarballs/ds117_sub018_raw.tgz
sub019	Stimuli	mri stimuli	Experimental Design	MRI Acquisition	Siemens 3T Tim Trio	Siemens, Erlangen, Germany	3	tesla	UNITSONT	UO:0000228	birdcage	12	Multi-Echo FLASH		1x1x1	millimeter	UNITSONT	UO:0000016	1	20	millisecond	UNITSONT	UO:0000028	6.45	millisecond	UNITSONT	UO:0000028	5	degree	UNITSONT	UO:0000185	900	millisecond	UNITSONT	UO:0000028	651							MRI pre-processing	DICOM images converted to NIFTI format	anatomy_FA5_run02_sub019	anatomy/FLASH/meflash_05_02.nii.gz	OpenfMRI	ds000117	http://openfmri.s3.amazonaws.com/tarballs/ds117_sub019_raw.tgz
#anatomy_FA5_run03
sub001	Stimuli	mri stimuli	Experimental Design	MRI Acquisition	Siemens 3T Tim Trio	Siemens, Erlangen, Germany	3	tesla	UNITSONT	UO:0000228	birdcage	12	Multi-Echo FLASH		1x1x1	millimeter	UNITSONT	UO:0000016	1	20	millisecond	UNITSONT	UO:0000028	8.75	millisecond	UNITSONT	UO:0000028	5	degree	UNITSONT	UO:0000185	900	millisecond	UNITSONT	UO:0000028	651							MRI pre-processing	DICOM images converted to NIFTI format	anatomy_FA5_run03_sub001	anatomy/FLASH/meflash_05_03.nii.gz	OpenfMRI	ds000117	http://openfmri.s3.amazonaws.com/tarballs/ds117_sub001_raw.tgz
sub002	Stimuli	mri stimuli	Experimental Design	MRI Acquisition	Siemens 3T Tim Trio	Siemens, Erlangen, Germany	3	tesla	UNITSONT	UO:0000228	birdcage	12	Multi-Echo FLASH		1x1x1	millimeter	UNITSONT	UO:0000016	1	20	millisecond	UNITSONT	UO:0000028	8.75	millisecond	UNITSONT	UO:0000028	5	degree	UNITSONT	UO:0000185	900	millisecond	UNITSONT	UO:0000028	651							MRI pre-processing	DICOM images converted to NIFTI format	anatomy_FA5_run03_sub002	anatomy/FLASH/meflash_05_03.nii.gz	OpenfMRI	ds000117	http://openfmri.s3.amazonaws.com/tarballs/ds117_sub002_raw.tgz
sub003	Stimuli	mri stimuli	Experimental Design	MRI Acquisition	Siemens 3T Tim Trio	Siemens, Erlangen, Germany	3	tesla	UNITSONT	UO:0000228	birdcage	12	Multi-Echo FLASH		1x1x1	millimeter	UNITSONT	UO:0000016	1	20	millisecond	UNITSONT	UO:0000028	8.75	millisecond	UNITSONT	UO:0000028	5	degree	UNITSONT	UO:0000185	900	millisecond	UNITSONT	UO:0000028	651							MRI pre-processing	DICOM images converted to NIFTI format	anatomy_FA5_run03_sub003	anatomy/FLASH/meflash_05_03.nii.gz	OpenfMRI	ds000117	http://openfmri.s3.amazonaws.com/tarballs/ds117_sub003_raw.tgz
sub004	Stimuli	mri stimuli	Experimental Design	MRI Acquisition	Siemens 3T Tim Trio	Siemens, Erlangen, Germany	3	tesla	UNITSONT	UO:0000228	birdcage	12	Multi-Echo FLASH		1x1x1	millimeter	UNITSONT	UO:0000016	1	20	millisecond	UNITSONT	UO:0000028	8.75	millisecond	UNITSONT	UO:0000028	5	degree	UNITSONT	UO:0000185	900	millisecond	UNITSONT	UO:0000028	651							MRI pre-processing	DICOM images converted to NIFTI format	anatomy_FA5_run03_sub004	anatomy/FLASH/meflash_05_03.nii.gz	OpenfMRI	ds000117	http://openfmri.s3.amazonaws.com/tarballs/ds117_sub004_raw.tgz
sub005	Stimuli	mri stimuli	Experimental Design	MRI Acquisition	Siemens 3T Tim Trio	Siemens, Erlangen, Germany	3	tesla	UNITSONT	UO:0000228	birdcage	12	Multi-Echo FLASH		1x1x1	millimeter	UNITSONT	UO:0000016	1	20	millisecond	UNITSONT	UO:0000028	8.75	millisecond	UNITSONT	UO:0000028	5	degree	UNITSONT	UO:0000185	900	millisecond	UNITSONT	UO:0000028	651							MRI pre-processing	DICOM images converted to NIFTI format	anatomy_FA5_run03_sub005	anatomy/FLASH/meflash_05_03.nii.gz	OpenfMRI	ds000117	http://openfmri.s3.amazonaws.com/tarballs/ds117_sub005_raw.tgz
sub006	Stimuli	mri stimuli	Experimental Design	MRI Acquisition	Siemens 3T Tim Trio	Siemens, Erlangen, Germany	3	tesla	UNITSONT	UO:0000228	birdcage	12	Multi-Echo FLASH		1x1x1	millimeter	UNITSONT	UO:0000016	1	20	millisecond	UNITSONT	UO:0000028	8.75	millisecond	UNITSONT	UO:0000028	5	degree	UNITSONT	UO:0000185	900	millisecond	UNITSONT	UO:0000028	651							MRI pre-processing	DICOM images converted to NIFTI format	anatomy_FA5_run03_sub006	anatomy/FLASH/meflash_05_03.nii.gz	OpenfMRI	ds000117	http://openfmri.s3.amazonaws.com/tarballs/ds117_sub006_raw.tgz
sub007	Stimuli	mri stimuli	Experimental Design	MRI Acquisition	Siemens 3T Tim Trio	Siemens, Erlangen, Germany	3	tesla	UNITSONT	UO:0000228	birdcage	12	Multi-Echo FLASH		1x1x1	millimeter	UNITSONT	UO:0000016	1	20	millisecond	UNITSONT	UO:0000028	8.75	millisecond	UNITSONT	UO:0000028	5	degree	UNITSONT	UO:0000185	900	millisecond	UNITSONT	UO:0000028	651							MRI pre-processing	DICOM images converted to NIFTI format	anatomy_FA5_run03_sub007	anatomy/FLASH/meflash_05_03.nii.gz	OpenfMRI	ds000117	http://openfmri.s3.amazonaws.com/tarballs/ds117_sub007_raw.tgz
sub008	Stimuli	mri stimuli	Experimental Design	MRI Acquisition	Siemens 3T Tim Trio	Siemens, Erlangen, Germany	3	tesla	UNITSONT	UO:0000228	birdcage	12	Multi-Echo FLASH		1x1x1	millimeter	UNITSONT	UO:0000016	1	20	millisecond	UNITSONT	UO:0000028	8.75	millisecond	UNITSONT	UO:0000028	5	degree	UNITSONT	UO:0000185	900	millisecond	UNITSONT	UO:0000028	651							MRI pre-processing	DICOM images converted to NIFTI format	anatomy_FA5_run03_sub008	anatomy/FLASH/meflash_05_03.nii.gz	OpenfMRI	ds000117	http://openfmri.s3.amazonaws.com/tarballs/ds117_sub008_raw.tgz
sub009	Stimuli	mri stimuli	Experimental Design	MRI Acquisition	Siemens 3T Tim Trio	Siemens, Erlangen, Germany	3	tesla	UNITSONT	UO:0000228	birdcage	12	Multi-Echo FLASH		1x1x1	millimeter	UNITSONT	UO:0000016	1	20	millisecond	UNITSONT	UO:0000028	8.75	millisecond	UNITSONT	UO:0000028	5	degree	UNITSONT	UO:0000185	900	millisecond	UNITSONT	UO:0000028	651							MRI pre-processing	DICOM images converted to NIFTI format	anatomy_FA5_run03_sub009	anatomy/FLASH/meflash_05_03.nii.gz	OpenfMRI	ds000117	http://openfmri.s3.amazonaws.com/tarballs/ds117_sub009_raw.tgz
sub010	Stimuli	mri stimuli	Experimental Design	MRI Acquisition	Siemens 3T Tim Trio	Siemens, Erlangen, Germany	3	tesla	UNITSONT	UO:0000228	birdcage	12	Multi-Echo FLASH		1x1x1	millimeter	UNITSONT	UO:0000016	1	20	millisecond	UNITSONT	UO:0000028	8.75	millisecond	UNITSONT	UO:0000028	5	degree	UNITSONT	UO:0000185	900	millisecond	UNITSONT	UO:0000028	651							MRI pre-processing	DICOM images converted to NIFTI format	anatomy_FA5_run03_sub010	anatomy/FLASH/meflash_05_03.nii.gz	OpenfMRI	ds000117	http://openfmri.s3.amazonaws.com/tarballs/ds117_sub010_raw.tgz
sub011	Stimuli	mri stimuli	Experimental Design	MRI Acquisition	Siemens 3T Tim Trio	Siemens, Erlangen, Germany	3	tesla	UNITSONT	UO:0000228	birdcage	12	Multi-Echo FLASH		1x1x1	millimeter	UNITSONT	UO:0000016	1	20	millisecond	UNITSONT	UO:0000028	8.75	millisecond	UNITSONT	UO:0000028	5	degree	UNITSONT	UO:0000185	900	millisecond	UNITSONT	UO:0000028	651							MRI pre-processing	DICOM images converted to NIFTI format	anatomy_FA5_run03_sub011	anatomy/FLASH/meflash_05_03.nii.gz	OpenfMRI	ds000117	http://openfmri.s3.amazonaws.com/tarballs/ds117_sub011_raw.tgz
sub012	Stimuli	mri stimuli	Experimental Design	MRI Acquisition	Siemens 3T Tim Trio	Siemens, Erlangen, Germany	3	tesla	UNITSONT	UO:0000228	birdcage	12	Multi-Echo FLASH		1x1x1	millimeter	UNITSONT	UO:0000016	1	20	millisecond	UNITSONT	UO:0000028	8.75	millisecond	UNITSONT	UO:0000028	5	degree	UNITSONT	UO:0000185	900	millisecond	UNITSONT	UO:0000028	651							MRI pre-processing	DICOM images converted to NIFTI format	anatomy_FA5_run03_sub012	anatomy/FLASH/meflash_05_03.nii.gz	OpenfMRI	ds000117	http://openfmri.s3.amazonaws.com/tarballs/ds117_sub012_raw.tgz
sub013	Stimuli	mri stimuli	Experimental Design	MRI Acquisition	Siemens 3T Tim Trio	Siemens, Erlangen, Germany	3	tesla	UNITSONT	UO:0000228	birdcage	12	Multi-Echo FLASH		1x1x1	millimeter	UNITSONT	UO:0000016	1	20	millisecond	UNITSONT	UO:0000028	8.75	millisecond	UNITSONT	UO:0000028	5	degree	UNITSONT	UO:0000185	900	millisecond	UNITSONT	UO:0000028	651							MRI pre-processing	DICOM images converted to NIFTI format	anatomy_FA5_run03_sub013	anatomy/FLASH/meflash_05_03.nii.gz	OpenfMRI	ds000117	http://openfmri.s3.amazonaws.com/tarballs/ds117_sub013_raw.tgz
sub014	Stimuli	mri stimuli	Experimental Design	MRI Acquisition	Siemens 3T Tim Trio	Siemens, Erlangen, Germany	3	tesla	UNITSONT	UO:0000228	birdcage	12	Multi-Echo FLASH		1x1x1	millimeter	UNITSONT	UO:0000016	1	20	millisecond	UNITSONT	UO:0000028	8.75	millisecond	UNITSONT	UO:0000028	5	degree	UNITSONT	UO:0000185	900	millisecond	UNITSONT	UO:0000028	651							MRI pre-processing	DICOM images converted to NIFTI format	anatomy_FA5_run03_sub014	anatomy/FLASH/meflash_05_03.nii.gz	OpenfMRI	ds000117	http://openfmri.s3.amazonaws.com/tarballs/ds117_sub014_raw.tgz
sub015	Stimuli	mri stimuli	Experimental Design	MRI Acquisition	Siemens 3T Tim Trio	Siemens, Erlangen, Germany	3	tesla	UNITSONT	UO:0000228	birdcage	12	Multi-Echo FLASH		1x1x1	millimeter	UNITSONT	UO:0000016	1	20	millisecond	UNITSONT	UO:0000028	8.75	millisecond	UNITSONT	UO:0000028	5	degree	UNITSONT	UO:0000185	900	millisecond	UNITSONT	UO:0000028	651							MRI pre-processing	DICOM images converted to NIFTI format	anatomy_FA5_run03_sub015	anatomy/FLASH/meflash_05_03.nii.gz	OpenfMRI	ds000117	http://openfmri.s3.amazonaws.com/tarballs/ds117_sub015_raw.tgz
sub016	Stimuli	mri stimuli	Experimental Design	MRI Acquisition	Siemens 3T Tim Trio	Siemens, Erlangen, Germany	3	tesla	UNITSONT	UO:0000228	birdcage	12	Multi-Echo FLASH		1x1x1	millimeter	UNITSONT	UO:0000016	1	20	millisecond	UNITSONT	UO:0000028	8.75	millisecond	UNITSONT	UO:0000028	5	degree	UNITSONT	UO:0000185	900	millisecond	UNITSONT	UO:0000028	651							MRI pre-processing	DICOM images converted to NIFTI format	anatomy_FA5_run03_sub016	anatomy/FLASH/meflash_05_03.nii.gz	OpenfMRI	ds000117	http://openfmri.s3.amazonaws.com/tarballs/ds117_sub016_raw.tgz
sub017	Stimuli	mri stimuli	Experimental Design	MRI Acquisition	Siemens 3T Tim Trio	Siemens, Erlangen, Germany	3	tesla	UNITSONT	UO:0000228	birdcage	12	Multi-Echo FLASH		1x1x1	millimeter	UNITSONT	UO:0000016	1	20	millisecond	UNITSONT	UO:0000028	8.75	millisecond	UNITSONT	UO:0000028	5	degree	UNITSONT	UO:0000185	900	millisecond	UNITSONT	UO:0000028	651							MRI pre-processing	DICOM images converted to NIFTI format	anatomy_FA5_run03_sub017	anatomy/FLASH/meflash_05_03.nii.gz	OpenfMRI	ds000117	http://openfmri.s3.amazonaws.com/tarballs/ds117_sub017_raw.tgz
sub018	Stimuli	mri stimuli	Experimental Design	MRI Acquisition	Siemens 3T Tim Trio	Siemens, Erlangen, Germany	3	tesla	UNITSONT	UO:0000228	birdcage	12	Multi-Echo FLASH		1x1x1	millimeter	UNITSONT	UO:0000016	1	20	millisecond	UNITSONT	UO:0000028	8.75	millisecond	UNITSONT	UO:0000028	5	degree	UNITSONT	UO:0000185	900	millisecond	UNITSONT	UO:0000028	651							MRI pre-processing	DICOM images converted to NIFTI format	anatomy_FA5_run03_sub018	anatomy/FLASH/meflash_05_03.nii.gz	OpenfMRI	ds000117	http://openfmri.s3.amazonaws.com/tarballs/ds117_sub018_raw.tgz
sub019	Stimuli	mri stimuli	Experimental Design	MRI Acquisition	Siemens 3T Tim Trio	Siemens, Erlangen, Germany	3	tesla	UNITSONT	UO:0000228	birdcage	12	Multi-Echo FLASH		1x1x1	millimeter	UNITSONT	UO:0000016	1	20	millisecond	UNITSONT	UO:0000028	8.75	millisecond	UNITSONT	UO:0000028	5	degree	UNITSONT	UO:0000185	900	millisecond	UNITSONT	UO:0000028	651							MRI pre-processing	DICOM images converted to NIFTI format	anatomy_FA5_run03_sub019	anatomy/FLASH/meflash_05_03.nii.gz	OpenfMRI	ds000117	http://openfmri.s3.amazonaws.com/tarballs/ds117_sub019_raw.tgz
#anatomy_FA5_run04
sub001	Stimuli	mri stimuli	Experimental Design	MRI Acquisition	Siemens 3T Tim Trio	Siemens, Erlangen, Germany	3	tesla	UNITSONT	UO:0000228	birdcage	12	Multi-Echo FLASH		1x1x1	millimeter	UNITSONT	UO:0000016	1	20	millisecond	UNITSONT	UO:0000028	11.05	millisecond	UNITSONT	UO:0000028	5	degree	UNITSONT	UO:0000185	900	millisecond	UNITSONT	UO:0000028	651							MRI pre-processing	DICOM images converted to NIFTI format	anatomy_FA5_run04_sub001	anatomy/FLASH/meflash_05_04.nii.gz	OpenfMRI	ds000117	http://openfmri.s3.amazonaws.com/tarballs/ds117_sub001_raw.tgz
sub002	Stimuli	mri stimuli	Experimental Design	MRI Acquisition	Siemens 3T Tim Trio	Siemens, Erlangen, Germany	3	tesla	UNITSONT	UO:0000228	birdcage	12	Multi-Echo FLASH		1x1x1	millimeter	UNITSONT	UO:0000016	1	20	millisecond	UNITSONT	UO:0000028	11.05	millisecond	UNITSONT	UO:0000028	5	degree	UNITSONT	UO:0000185	900	millisecond	UNITSONT	UO:0000028	651							MRI pre-processing	DICOM images converted to NIFTI format	anatomy_FA5_run04_sub002	anatomy/FLASH/meflash_05_04.nii.gz	OpenfMRI	ds000117	http://openfmri.s3.amazonaws.com/tarballs/ds117_sub002_raw.tgz
sub003	Stimuli	mri stimuli	Experimental Design	MRI Acquisition	Siemens 3T Tim Trio	Siemens, Erlangen, Germany	3	tesla	UNITSONT	UO:0000228	birdcage	12	Multi-Echo FLASH		1x1x1	millimeter	UNITSONT	UO:0000016	1	20	millisecond	UNITSONT	UO:0000028	11.05	millisecond	UNITSONT	UO:0000028	5	degree	UNITSONT	UO:0000185	900	millisecond	UNITSONT	UO:0000028	651							MRI pre-processing	DICOM images converted to NIFTI format	anatomy_FA5_run04_sub003	anatomy/FLASH/meflash_05_04.nii.gz	OpenfMRI	ds000117	http://openfmri.s3.amazonaws.com/tarballs/ds117_sub003_raw.tgz
sub004	Stimuli	mri stimuli	Experimental Design	MRI Acquisition	Siemens 3T Tim Trio	Siemens, Erlangen, Germany	3	tesla	UNITSONT	UO:0000228	birdcage	12	Multi-Echo FLASH		1x1x1	millimeter	UNITSONT	UO:0000016	1	20	millisecond	UNITSONT	UO:0000028	11.05	millisecond	UNITSONT	UO:0000028	5	degree	UNITSONT	UO:0000185	900	millisecond	UNITSONT	UO:0000028	651							MRI pre-processing	DICOM images converted to NIFTI format	anatomy_FA5_run04_sub004	anatomy/FLASH/meflash_05_04.nii.gz	OpenfMRI	ds000117	http://openfmri.s3.amazonaws.com/tarballs/ds117_sub004_raw.tgz
sub005	Stimuli	mri stimuli	Experimental Design	MRI Acquisition	Siemens 3T Tim Trio	Siemens, Erlangen, Germany	3	tesla	UNITSONT	UO:0000228	birdcage	12	Multi-Echo FLASH		1x1x1	millimeter	UNITSONT	UO:0000016	1	20	millisecond	UNITSONT	UO:0000028	11.05	millisecond	UNITSONT	UO:0000028	5	degree	UNITSONT	UO:0000185	900	millisecond	UNITSONT	UO:0000028	651							MRI pre-processing	DICOM images converted to NIFTI format	anatomy_FA5_run04_sub005	anatomy/FLASH/meflash_05_04.nii.gz	OpenfMRI	ds000117	http://openfmri.s3.amazonaws.com/tarballs/ds117_sub005_raw.tgz
sub006	Stimuli	mri stimuli	Experimental Design	MRI Acquisition	Siemens 3T Tim Trio	Siemens, Erlangen, Germany	3	tesla	UNITSONT	UO:0000228	birdcage	12	Multi-Echo FLASH		1x1x1	millimeter	UNITSONT	UO:0000016	1	20	millisecond	UNITSONT	UO:0000028	11.05	millisecond	UNITSONT	UO:0000028	5	degree	UNITSONT	UO:0000185	900	millisecond	UNITSONT	UO:0000028	651							MRI pre-processing	DICOM images converted to NIFTI format	anatomy_FA5_run04_sub006	anatomy/FLASH/meflash_05_04.nii.gz	OpenfMRI	ds000117	http://openfmri.s3.amazonaws.com/tarballs/ds117_sub006_raw.tgz
sub007	Stimuli	mri stimuli	Experimental Design	MRI Acquisition	Siemens 3T Tim Trio	Siemens, Erlangen, Germany	3	tesla	UNITSONT	UO:0000228	birdcage	12	Multi-Echo FLASH		1x1x1	millimeter	UNITSONT	UO:0000016	1	20	millisecond	UNITSONT	UO:0000028	11.05	millisecond	UNITSONT	UO:0000028	5	degree	UNITSONT	UO:0000185	900	millisecond	UNITSONT	UO:0000028	651							MRI pre-processing	DICOM images converted to NIFTI format	anatomy_FA5_run04_sub007	anatomy/FLASH/meflash_05_04.nii.gz	OpenfMRI	ds000117	http://openfmri.s3.amazonaws.com/tarballs/ds117_sub007_raw.tgz
sub008	Stimuli	mri stimuli	Experimental Design	MRI Acquisition	Siemens 3T Tim Trio	Siemens, Erlangen, Germany	3	tesla	UNITSONT	UO:0000228	birdcage	12	Multi-Echo FLASH		1x1x1	millimeter	UNITSONT	UO:0000016	1	20	millisecond	UNITSONT	UO:0000028	11.05	millisecond	UNITSONT	UO:0000028	5	degree	UNITSONT	UO:0000185	900	millisecond	UNITSONT	UO:0000028	651							MRI pre-processing	DICOM images converted to NIFTI format	anatomy_FA5_run04_sub008	anatomy/FLASH/meflash_05_04.nii.gz	OpenfMRI	ds000117	http://openfmri.s3.amazonaws.com/tarballs/ds117_sub008_raw.tgz
sub009	Stimuli	mri stimuli	Experimental Design	MRI Acquisition	Siemens 3T Tim Trio	Siemens, Erlangen, Germany	3	tesla	UNITSONT	UO:0000228	birdcage	12	Multi-Echo FLASH		1x1x1	millimeter	UNITSONT	UO:0000016	1	20	millisecond	UNITSONT	UO:0000028	11.05	millisecond	UNITSONT	UO:0000028	5	degree	UNITSONT	UO:0000185	900	millisecond	UNITSONT	UO:0000028	651							MRI pre-processing	DICOM images converted to NIFTI format	anatomy_FA5_run04_sub009	anatomy/FLASH/meflash_05_04.nii.gz	OpenfMRI	ds000117	http://openfmri.s3.amazonaws.com/tarballs/ds117_sub009_raw.tgz
sub010	Stimuli	mri stimuli	Experimental Design	MRI Acquisition	Siemens 3T Tim Trio	Siemens, Erlangen, Germany	3	tesla	UNITSONT	UO:0000228	birdcage	12	Multi-Echo FLASH		1x1x1	millimeter	UNITSONT	UO:0000016	1	20	millisecond	UNITSONT	UO:0000028	11.05	millisecond	UNITSONT	UO:0000028	5	degree	UNITSONT	UO:0000185	900	millisecond	UNITSONT	UO:0000028	651							MRI pre-processing	DICOM images converted to NIFTI format	anatomy_FA5_run04_sub010	anatomy/FLASH/meflash_05_04.nii.gz	OpenfMRI	ds000117	http://openfmri.s3.amazonaws.com/tarballs/ds117_sub010_raw.tgz
sub011	Stimuli	mri stimuli	Experimental Design	MRI Acquisition	Siemens 3T Tim Trio	Siemens, Erlangen, Germany	3	tesla	UNITSONT	UO:0000228	birdcage	12	Multi-Echo FLASH		1x1x1	millimeter	UNITSONT	UO:0000016	1	20	millisecond	UNITSONT	UO:0000028	11.05	millisecond	UNITSONT	UO:0000028	5	degree	UNITSONT	UO:0000185	900	millisecond	UNITSONT	UO:0000028	651							MRI pre-processing	DICOM images converted to NIFTI format	anatomy_FA5_run04_sub011	anatomy/FLASH/meflash_05_04.nii.gz	OpenfMRI	ds000117	http://openfmri.s3.amazonaws.com/tarballs/ds117_sub011_raw.tgz
sub012	Stimuli	mri stimuli	Experimental Design	MRI Acquisition	Siemens 3T Tim Trio	Siemens, Erlangen, Germany	3	tesla	UNITSONT	UO:0000228	birdcage	12	Multi-Echo FLASH		1x1x1	millimeter	UNITSONT	UO:0000016	1	20	millisecond	UNITSONT	UO:0000028	11.05	millisecond	UNITSONT	UO:0000028	5	degree	UNITSONT	UO:0000185	900	millisecond	UNITSONT	UO:0000028	651							MRI pre-processing	DICOM images converted to NIFTI format	anatomy_FA5_run04_sub012	anatomy/FLASH/meflash_05_04.nii.gz	OpenfMRI	ds000117	http://openfmri.s3.amazonaws.com/tarballs/ds117_sub012_raw.tgz
sub013	Stimuli	mri stimuli	Experimental Design	MRI Acquisition	Siemens 3T Tim Trio	Siemens, Erlangen, Germany	3	tesla	UNITSONT	UO:0000228	birdcage	12	Multi-Echo FLASH		1x1x1	millimeter	UNITSONT	UO:0000016	1	20	millisecond	UNITSONT	UO:0000028	11.05	millisecond	UNITSONT	UO:0000028	5	degree	UNITSONT	UO:0000185	900	millisecond	UNITSONT	UO:0000028	651							MRI pre-processing	DICOM images converted to NIFTI format	anatomy_FA5_run04_sub013	anatomy/FLASH/meflash_05_04.nii.gz	OpenfMRI	ds000117	http://openfmri.s3.amazonaws.com/tarballs/ds117_sub013_raw.tgz
sub014	Stimuli	mri stimuli	Experimental Design	MRI Acquisition	Siemens 3T Tim Trio	Siemens, Erlangen, Germany	3	tesla	UNITSONT	UO:0000228	birdcage	12	Multi-Echo FLASH		1x1x1	millimeter	UNITSONT	UO:0000016	1	20	millisecond	UNITSONT	UO:0000028	11.05	millisecond	UNITSONT	UO:0000028	5	degree	UNITSONT	UO:0000185	900	millisecond	UNITSONT	UO:0000028	651							MRI pre-processing	DICOM images converted to NIFTI format	anatomy_FA5_run04_sub014	anatomy/FLASH/meflash_05_04.nii.gz	OpenfMRI	ds000117	http://openfmri.s3.amazonaws.com/tarballs/ds117_sub014_raw.tgz
sub015	Stimuli	mri stimuli	Experimental Design	MRI Acquisition	Siemens 3T Tim Trio	Siemens, Erlangen, Germany	3	tesla	UNITSONT	UO:0000228	birdcage	12	Multi-Echo FLASH		1x1x1	millimeter	UNITSONT	UO:0000016	1	20	millisecond	UNITSONT	UO:0000028	11.05	millisecond	UNITSONT	UO:0000028	5	degree	UNITSONT	UO:0000185	900	millisecond	UNITSONT	UO:0000028	651							MRI pre-processing	DICOM images converted to NIFTI format	anatomy_FA5_run04_sub015	anatomy/FLASH/meflash_05_04.nii.gz	OpenfMRI	ds000117	http://openfmri.s3.amazonaws.com/tarballs/ds117_sub015_raw.tgz
sub016	Stimuli	mri stimuli	Experimental Design	MRI Acquisition	Siemens 3T Tim Trio	Siemens, Erlangen, Germany	3	tesla	UNITSONT	UO:0000228	birdcage	12	Multi-Echo FLASH		1x1x1	millimeter	UNITSONT	UO:0000016	1	20	millisecond	UNITSONT	UO:0000028	11.05	millisecond	UNITSONT	UO:0000028	5	degree	UNITSONT	UO:0000185	900	millisecond	UNITSONT	UO:0000028	651							MRI pre-processing	DICOM images converted to NIFTI format	anatomy_FA5_run04_sub016	anatomy/FLASH/meflash_05_04.nii.gz	OpenfMRI	ds000117	http://openfmri.s3.amazonaws.com/tarballs/ds117_sub016_raw.tgz
sub017	Stimuli	mri stimuli	Experimental Design	MRI Acquisition	Siemens 3T Tim Trio	Siemens, Erlangen, Germany	3	tesla	UNITSONT	UO:0000228	birdcage	12	Multi-Echo FLASH		1x1x1	millimeter	UNITSONT	UO:0000016	1	20	millisecond	UNITSONT	UO:0000028	11.05	millisecond	UNITSONT	UO:0000028	5	degree	UNITSONT	UO:0000185	900	millisecond	UNITSONT	UO:0000028	651							MRI pre-processing	DICOM images converted to NIFTI format	anatomy_FA5_run04_sub017	anatomy/FLASH/meflash_05_04.nii.gz	OpenfMRI	ds000117	http://openfmri.s3.amazonaws.com/tarballs/ds117_sub017_raw.tgz
sub018	Stimuli	mri stimuli	Experimental Design	MRI Acquisition	Siemens 3T Tim Trio	Siemens, Erlangen, Germany	3	tesla	UNITSONT	UO:0000228	birdcage	12	Multi-Echo FLASH		1x1x1	millimeter	UNITSONT	UO:0000016	1	20	millisecond	UNITSONT	UO:0000028	11.05	millisecond	UNITSONT	UO:0000028	5	degree	UNITSONT	UO:0000185	900	millisecond	UNITSONT	UO:0000028	651							MRI pre-processing	DICOM images converted to NIFTI format	anatomy_FA5_run04_sub018	anatomy/FLASH/meflash_05_04.nii.gz	OpenfMRI	ds000117	http://openfmri.s3.amazonaws.com/tarballs/ds117_sub018_raw.tgz
sub019	Stimuli	mri stimuli	Experimental Design	MRI Acquisition	Siemens 3T Tim Trio	Siemens, Erlangen, Germany	3	tesla	UNITSONT	UO:0000228	birdcage	12	Multi-Echo FLASH		1x1x1	millimeter	UNITSONT	UO:0000016	1	20	millisecond	UNITSONT	UO:0000028	11.05	millisecond	UNITSONT	UO:0000028	5	degree	UNITSONT	UO:0000185	900	millisecond	UNITSONT	UO:0000028	651							MRI pre-processing	DICOM images converted to NIFTI format	anatomy_FA5_run04_sub019	anatomy/FLASH/meflash_05_04.nii.gz	OpenfMRI	ds000117	http://openfmri.s3.amazonaws.com/tarballs/ds117_sub019_raw.tgz
#anatomy_FA5_run05
sub001	Stimuli	mri stimuli	Experimental Design	MRI Acquisition	Siemens 3T Tim Trio	Siemens, Erlangen, Germany	3	tesla	UNITSONT	UO:0000228	birdcage	12	Multi-Echo FLASH		1x1x1	millimeter	UNITSONT	UO:0000016	1	20	millisecond	UNITSONT	UO:0000028	13.35	millisecond	UNITSONT	UO:0000028	5	degree	UNITSONT	UO:0000185	900	millisecond	UNITSONT	UO:0000028	651							MRI pre-processing	DICOM images converted to NIFTI format	anatomy_FA5_run05_sub001	anatomy/FLASH/meflash_05_05.nii.gz	OpenfMRI	ds000117	http://openfmri.s3.amazonaws.com/tarballs/ds117_sub001_raw.tgz
sub002	Stimuli	mri stimuli	Experimental Design	MRI Acquisition	Siemens 3T Tim Trio	Siemens, Erlangen, Germany	3	tesla	UNITSONT	UO:0000228	birdcage	12	Multi-Echo FLASH		1x1x1	millimeter	UNITSONT	UO:0000016	1	20	millisecond	UNITSONT	UO:0000028	13.35	millisecond	UNITSONT	UO:0000028	5	degree	UNITSONT	UO:0000185	900	millisecond	UNITSONT	UO:0000028	651							MRI pre-processing	DICOM images converted to NIFTI format	anatomy_FA5_run05_sub002	anatomy/FLASH/meflash_05_05.nii.gz	OpenfMRI	ds000117	http://openfmri.s3.amazonaws.com/tarballs/ds117_sub002_raw.tgz
sub003	Stimuli	mri stimuli	Experimental Design	MRI Acquisition	Siemens 3T Tim Trio	Siemens, Erlangen, Germany	3	tesla	UNITSONT	UO:0000228	birdcage	12	Multi-Echo FLASH		1x1x1	millimeter	UNITSONT	UO:0000016	1	20	millisecond	UNITSONT	UO:0000028	13.35	millisecond	UNITSONT	UO:0000028	5	degree	UNITSONT	UO:0000185	900	millisecond	UNITSONT	UO:0000028	651							MRI pre-processing	DICOM images converted to NIFTI format	anatomy_FA5_run05_sub003	anatomy/FLASH/meflash_05_05.nii.gz	OpenfMRI	ds000117	http://openfmri.s3.amazonaws.com/tarballs/ds117_sub003_raw.tgz
sub004	Stimuli	mri stimuli	Experimental Design	MRI Acquisition	Siemens 3T Tim Trio	Siemens, Erlangen, Germany	3	tesla	UNITSONT	UO:0000228	birdcage	12	Multi-Echo FLASH		1x1x1	millimeter	UNITSONT	UO:0000016	1	20	millisecond	UNITSONT	UO:0000028	13.35	millisecond	UNITSONT	UO:0000028	5	degree	UNITSONT	UO:0000185	900	millisecond	UNITSONT	UO:0000028	651							MRI pre-processing	DICOM images converted to NIFTI format	anatomy_FA5_run05_sub004	anatomy/FLASH/meflash_05_05.nii.gz	OpenfMRI	ds000117	http://openfmri.s3.amazonaws.com/tarballs/ds117_sub004_raw.tgz
sub005	Stimuli	mri stimuli	Experimental Design	MRI Acquisition	Siemens 3T Tim Trio	Siemens, Erlangen, Germany	3	tesla	UNITSONT	UO:0000228	birdcage	12	Multi-Echo FLASH		1x1x1	millimeter	UNITSONT	UO:0000016	1	20	millisecond	UNITSONT	UO:0000028	13.35	millisecond	UNITSONT	UO:0000028	5	degree	UNITSONT	UO:0000185	900	millisecond	UNITSONT	UO:0000028	651							MRI pre-processing	DICOM images converted to NIFTI format	anatomy_FA5_run05_sub005	anatomy/FLASH/meflash_05_05.nii.gz	OpenfMRI	ds000117	http://openfmri.s3.amazonaws.com/tarballs/ds117_sub005_raw.tgz
sub006	Stimuli	mri stimuli	Experimental Design	MRI Acquisition	Siemens 3T Tim Trio	Siemens, Erlangen, Germany	3	tesla	UNITSONT	UO:0000228	birdcage	12	Multi-Echo FLASH		1x1x1	millimeter	UNITSONT	UO:0000016	1	20	millisecond	UNITSONT	UO:0000028	13.35	millisecond	UNITSONT	UO:0000028	5	degree	UNITSONT	UO:0000185	900	millisecond	UNITSONT	UO:0000028	651							MRI pre-processing	DICOM images converted to NIFTI format	anatomy_FA5_run05_sub006	anatomy/FLASH/meflash_05_05.nii.gz	OpenfMRI	ds000117	http://openfmri.s3.amazonaws.com/tarballs/ds117_sub006_raw.tgz
sub007	Stimuli	mri stimuli	Experimental Design	MRI Acquisition	Siemens 3T Tim Trio	Siemens, Erlangen, Germany	3	tesla	UNITSONT	UO:0000228	birdcage	12	Multi-Echo FLASH		1x1x1	millimeter	UNITSONT	UO:0000016	1	20	millisecond	UNITSONT	UO:0000028	13.35	millisecond	UNITSONT	UO:0000028	5	degree	UNITSONT	UO:0000185	900	millisecond	UNITSONT	UO:0000028	651							MRI pre-processing	DICOM images converted to NIFTI format	anatomy_FA5_run05_sub007	anatomy/FLASH/meflash_05_05.nii.gz	OpenfMRI	ds000117	http://openfmri.s3.amazonaws.com/tarballs/ds117_sub007_raw.tgz
sub008	Stimuli	mri stimuli	Experimental Design	MRI Acquisition	Siemens 3T Tim Trio	Siemens, Erlangen, Germany	3	tesla	UNITSONT	UO:0000228	birdcage	12	Multi-Echo FLASH		1x1x1	millimeter	UNITSONT	UO:0000016	1	20	millisecond	UNITSONT	UO:0000028	13.35	millisecond	UNITSONT	UO:0000028	5	degree	UNITSONT	UO:0000185	900	millisecond	UNITSONT	UO:0000028	651							MRI pre-processing	DICOM images converted to NIFTI format	anatomy_FA5_run05_sub008	anatomy/FLASH/meflash_05_05.nii.gz	OpenfMRI	ds000117	http://openfmri.s3.amazonaws.com/tarballs/ds117_sub008_raw.tgz
sub009	Stimuli	mri stimuli	Experimental Design	MRI Acquisition	Siemens 3T Tim Trio	Siemens, Erlangen, Germany	3	tesla	UNITSONT	UO:0000228	birdcage	12	Multi-Echo FLASH		1x1x1	millimeter	UNITSONT	UO:0000016	1	20	millisecond	UNITSONT	UO:0000028	13.35	millisecond	UNITSONT	UO:0000028	5	degree	UNITSONT	UO:0000185	900	millisecond	UNITSONT	UO:0000028	651							MRI pre-processing	DICOM images converted to NIFTI format	anatomy_FA5_run05_sub009	anatomy/FLASH/meflash_05_05.nii.gz	OpenfMRI	ds000117	http://openfmri.s3.amazonaws.com/tarballs/ds117_sub009_raw.tgz
sub010	Stimuli	mri stimuli	Experimental Design	MRI Acquisition	Siemens 3T Tim Trio	Siemens, Erlangen, Germany	3	tesla	UNITSONT	UO:0000228	birdcage	12	Multi-Echo FLASH		1x1x1	millimeter	UNITSONT	UO:0000016	1	20	millisecond	UNITSONT	UO:0000028	13.35	millisecond	UNITSONT	UO:0000028	5	degree	UNITSONT	UO:0000185	900	millisecond	UNITSONT	UO:0000028	651							MRI pre-processing	DICOM images converted to NIFTI format	anatomy_FA5_run05_sub010	anatomy/FLASH/meflash_05_05.nii.gz	OpenfMRI	ds000117	http://openfmri.s3.amazonaws.com/tarballs/ds117_sub010_raw.tgz
sub011	Stimuli	mri stimuli	Experimental Design	MRI Acquisition	Siemens 3T Tim Trio	Siemens, Erlangen, Germany	3	tesla	UNITSONT	UO:0000228	birdcage	12	Multi-Echo FLASH		1x1x1	millimeter	UNITSONT	UO:0000016	1	20	millisecond	UNITSONT	UO:0000028	13.35	millisecond	UNITSONT	UO:0000028	5	degree	UNITSONT	UO:0000185	900	millisecond	UNITSONT	UO:0000028	651							MRI pre-processing	DICOM images converted to NIFTI format	anatomy_FA5_run05_sub011	anatomy/FLASH/meflash_05_05.nii.gz	OpenfMRI	ds000117	http://openfmri.s3.amazonaws.com/tarballs/ds117_sub011_raw.tgz
sub012	Stimuli	mri stimuli	Experimental Design	MRI Acquisition	Siemens 3T Tim Trio	Siemens, Erlangen, Germany	3	tesla	UNITSONT	UO:0000228	birdcage	12	Multi-Echo FLASH		1x1x1	millimeter	UNITSONT	UO:0000016	1	20	millisecond	UNITSONT	UO:0000028	13.35	millisecond	UNITSONT	UO:0000028	5	degree	UNITSONT	UO:0000185	900	millisecond	UNITSONT	UO:0000028	651							MRI pre-processing	DICOM images converted to NIFTI format	anatomy_FA5_run05_sub012	anatomy/FLASH/meflash_05_05.nii.gz	OpenfMRI	ds000117	http://openfmri.s3.amazonaws.com/tarballs/ds117_sub012_raw.tgz
sub013	Stimuli	mri stimuli	Experimental Design	MRI Acquisition	Siemens 3T Tim Trio	Siemens, Erlangen, Germany	3	tesla	UNITSONT	UO:0000228	birdcage	12	Multi-Echo FLASH		1x1x1	millimeter	UNITSONT	UO:0000016	1	20	millisecond	UNITSONT	UO:0000028	13.35	millisecond	UNITSONT	UO:0000028	5	degree	UNITSONT	UO:0000185	900	millisecond	UNITSONT	UO:0000028	651							MRI pre-processing	DICOM images converted to NIFTI format	anatomy_FA5_run05_sub013	anatomy/FLASH/meflash_05_05.nii.gz	OpenfMRI	ds000117	http://openfmri.s3.amazonaws.com/tarballs/ds117_sub013_raw.tgz
sub014	Stimuli	mri stimuli	Experimental Design	MRI Acquisition	Siemens 3T Tim Trio	Siemens, Erlangen, Germany	3	tesla	UNITSONT	UO:0000228	birdcage	12	Multi-Echo FLASH		1x1x1	millimeter	UNITSONT	UO:0000016	1	20	millisecond	UNITSONT	UO:0000028	13.35	millisecond	UNITSONT	UO:0000028	5	degree	UNITSONT	UO:0000185	900	millisecond	UNITSONT	UO:0000028	651							MRI pre-processing	DICOM images converted to NIFTI format	anatomy_FA5_run05_sub014	anatomy/FLASH/meflash_05_05.nii.gz	OpenfMRI	ds000117	http://openfmri.s3.amazonaws.com/tarballs/ds117_sub014_raw.tgz
sub015	Stimuli	mri stimuli	Experimental Design	MRI Acquisition	Siemens 3T Tim Trio	Siemens, Erlangen, Germany	3	tesla	UNITSONT	UO:0000228	birdcage	12	Multi-Echo FLASH		1x1x1	millimeter	UNITSONT	UO:0000016	1	20	millisecond	UNITSONT	UO:0000028	13.35	millisecond	UNITSONT	UO:0000028	5	degree	UNITSONT	UO:0000185	900	millisecond	UNITSONT	UO:0000028	651							MRI pre-processing	DICOM images converted to NIFTI format	anatomy_FA5_run05_sub015	anatomy/FLASH/meflash_05_05.nii.gz	OpenfMRI	ds000117	http://openfmri.s3.amazonaws.com/tarballs/ds117_sub015_raw.tgz
sub016	Stimuli	mri stimuli	Experimental Design	MRI Acquisition	Siemens 3T Tim Trio	Siemens, Erlangen, Germany	3	tesla	UNITSONT	UO:0000228	birdcage	12	Multi-Echo FLASH		1x1x1	millimeter	UNITSONT	UO:0000016	1	20	millisecond	UNITSONT	UO:0000028	13.35	millisecond	UNITSONT	UO:0000028	5	degree	UNITSONT	UO:0000185	900	millisecond	UNITSONT	UO:0000028	651							MRI pre-processing	DICOM images converted to NIFTI format	anatomy_FA5_run05_sub016	anatomy/FLASH/meflash_05_05.nii.gz	OpenfMRI	ds000117	http://openfmri.s3.amazonaws.com/tarballs/ds117_sub016_raw.tgz
sub017	Stimuli	mri stimuli	Experimental Design	MRI Acquisition	Siemens 3T Tim Trio	Siemens, Erlangen, Germany	3	tesla	UNITSONT	UO:0000228	birdcage	12	Multi-Echo FLASH		1x1x1	millimeter	UNITSONT	UO:0000016	1	20	millisecond	UNITSONT	UO:0000028	13.35	millisecond	UNITSONT	UO:0000028	5	degree	UNITSONT	UO:0000185	900	millisecond	UNITSONT	UO:0000028	651							MRI pre-processing	DICOM images converted to NIFTI format	anatomy_FA5_run05_sub017	anatomy/FLASH/meflash_05_05.nii.gz	OpenfMRI	ds000117	http://openfmri.s3.amazonaws.com/tarballs/ds117_sub017_raw.tgz
sub018	Stimuli	mri stimuli	Experimental Design	MRI Acquisition	Siemens 3T Tim Trio	Siemens, Erlangen, Germany	3	tesla	UNITSONT	UO:0000228	birdcage	12	Multi-Echo FLASH		1x1x1	millimeter	UNITSONT	UO:0000016	1	20	millisecond	UNITSONT	UO:0000028	13.35	millisecond	UNITSONT	UO:0000028	5	degree	UNITSONT	UO:0000185	900	millisecond	UNITSONT	UO:0000028	651							MRI pre-processing	DICOM images converted to NIFTI format	anatomy_FA5_run05_sub018	anatomy/FLASH/meflash_05_05.nii.gz	OpenfMRI	ds000117	http://openfmri.s3.amazonaws.com/tarballs/ds117_sub018_raw.tgz
sub019	Stimuli	mri stimuli	Experimental Design	MRI Acquisition	Siemens 3T Tim Trio	Siemens, Erlangen, Germany	3	tesla	UNITSONT	UO:0000228	birdcage	12	Multi-Echo FLASH		1x1x1	millimeter	UNITSONT	UO:0000016	1	20	millisecond	UNITSONT	UO:0000028	13.35	millisecond	UNITSONT	UO:0000028	5	degree	UNITSONT	UO:0000185	900	millisecond	UNITSONT	UO:0000028	651							MRI pre-processing	DICOM images converted to NIFTI format	anatomy_FA5_run05_sub019	anatomy/FLASH/meflash_05_05.nii.gz	OpenfMRI	ds000117	http://openfmri.s3.amazonaws.com/tarballs/ds117_sub019_raw.tgz
#anatomy_FA5_run06
sub001	Stimuli	mri stimuli	Experimental Design	MRI Acquisition	Siemens 3T Tim Trio	Siemens, Erlangen, Germany	3	tesla	UNITSONT	UO:0000228	birdcage	12	Multi-Echo FLASH		1x1x1	millimeter	UNITSONT	UO:0000016	1	20	millisecond	UNITSONT	UO:0000028	15.65	millisecond	UNITSONT	UO:0000028	5	degree	UNITSONT	UO:0000185	900	millisecond	UNITSONT	UO:0000028	651							MRI pre-processing	DICOM images converted to NIFTI format	anatomy_FA5_run06_sub001	anatomy/FLASH/meflash_05_06.nii.gz	OpenfMRI	ds000117	http://openfmri.s3.amazonaws.com/tarballs/ds117_sub001_raw.tgz
sub002	Stimuli	mri stimuli	Experimental Design	MRI Acquisition	Siemens 3T Tim Trio	Siemens, Erlangen, Germany	3	tesla	UNITSONT	UO:0000228	birdcage	12	Multi-Echo FLASH		1x1x1	millimeter	UNITSONT	UO:0000016	1	20	millisecond	UNITSONT	UO:0000028	15.65	millisecond	UNITSONT	UO:0000028	5	degree	UNITSONT	UO:0000185	900	millisecond	UNITSONT	UO:0000028	651							MRI pre-processing	DICOM images converted to NIFTI format	anatomy_FA5_run06_sub002	anatomy/FLASH/meflash_05_06.nii.gz	OpenfMRI	ds000117	http://openfmri.s3.amazonaws.com/tarballs/ds117_sub002_raw.tgz
sub003	Stimuli	mri stimuli	Experimental Design	MRI Acquisition	Siemens 3T Tim Trio	Siemens, Erlangen, Germany	3	tesla	UNITSONT	UO:0000228	birdcage	12	Multi-Echo FLASH		1x1x1	millimeter	UNITSONT	UO:0000016	1	20	millisecond	UNITSONT	UO:0000028	15.65	millisecond	UNITSONT	UO:0000028	5	degree	UNITSONT	UO:0000185	900	millisecond	UNITSONT	UO:0000028	651							MRI pre-processing	DICOM images converted to NIFTI format	anatomy_FA5_run06_sub003	anatomy/FLASH/meflash_05_06.nii.gz	OpenfMRI	ds000117	http://openfmri.s3.amazonaws.com/tarballs/ds117_sub003_raw.tgz
sub004	Stimuli	mri stimuli	Experimental Design	MRI Acquisition	Siemens 3T Tim Trio	Siemens, Erlangen, Germany	3	tesla	UNITSONT	UO:0000228	birdcage	12	Multi-Echo FLASH		1x1x1	millimeter	UNITSONT	UO:0000016	1	20	millisecond	UNITSONT	UO:0000028	15.65	millisecond	UNITSONT	UO:0000028	5	degree	UNITSONT	UO:0000185	900	millisecond	UNITSONT	UO:0000028	651							MRI pre-processing	DICOM images converted to NIFTI format	anatomy_FA5_run06_sub004	anatomy/FLASH/meflash_05_06.nii.gz	OpenfMRI	ds000117	http://openfmri.s3.amazonaws.com/tarballs/ds117_sub004_raw.tgz
sub005	Stimuli	mri stimuli	Experimental Design	MRI Acquisition	Siemens 3T Tim Trio	Siemens, Erlangen, Germany	3	tesla	UNITSONT	UO:0000228	birdcage	12	Multi-Echo FLASH		1x1x1	millimeter	UNITSONT	UO:0000016	1	20	millisecond	UNITSONT	UO:0000028	15.65	millisecond	UNITSONT	UO:0000028	5	degree	UNITSONT	UO:0000185	900	millisecond	UNITSONT	UO:0000028	651							MRI pre-processing	DICOM images converted to NIFTI format	anatomy_FA5_run06_sub005	anatomy/FLASH/meflash_05_06.nii.gz	OpenfMRI	ds000117	http://openfmri.s3.amazonaws.com/tarballs/ds117_sub005_raw.tgz
sub006	Stimuli	mri stimuli	Experimental Design	MRI Acquisition	Siemens 3T Tim Trio	Siemens, Erlangen, Germany	3	tesla	UNITSONT	UO:0000228	birdcage	12	Multi-Echo FLASH		1x1x1	millimeter	UNITSONT	UO:0000016	1	20	millisecond	UNITSONT	UO:0000028	15.65	millisecond	UNITSONT	UO:0000028	5	degree	UNITSONT	UO:0000185	900	millisecond	UNITSONT	UO:0000028	651							MRI pre-processing	DICOM images converted to NIFTI format	anatomy_FA5_run06_sub006	anatomy/FLASH/meflash_05_06.nii.gz	OpenfMRI	ds000117	http://openfmri.s3.amazonaws.com/tarballs/ds117_sub006_raw.tgz
sub007	Stimuli	mri stimuli	Experimental Design	MRI Acquisition	Siemens 3T Tim Trio	Siemens, Erlangen, Germany	3	tesla	UNITSONT	UO:0000228	birdcage	12	Multi-Echo FLASH		1x1x1	millimeter	UNITSONT	UO:0000016	1	20	millisecond	UNITSONT	UO:0000028	15.65	millisecond	UNITSONT	UO:0000028	5	degree	UNITSONT	UO:0000185	900	millisecond	UNITSONT	UO:0000028	651							MRI pre-processing	DICOM images converted to NIFTI format	anatomy_FA5_run06_sub007	anatomy/FLASH/meflash_05_06.nii.gz	OpenfMRI	ds000117	http://openfmri.s3.amazonaws.com/tarballs/ds117_sub007_raw.tgz
sub008	Stimuli	mri stimuli	Experimental Design	MRI Acquisition	Siemens 3T Tim Trio	Siemens, Erlangen, Germany	3	tesla	UNITSONT	UO:0000228	birdcage	12	Multi-Echo FLASH		1x1x1	millimeter	UNITSONT	UO:0000016	1	20	millisecond	UNITSONT	UO:0000028	15.65	millisecond	UNITSONT	UO:0000028	5	degree	UNITSONT	UO:0000185	900	millisecond	UNITSONT	UO:0000028	651							MRI pre-processing	DICOM images converted to NIFTI format	anatomy_FA5_run06_sub008	anatomy/FLASH/meflash_05_06.nii.gz	OpenfMRI	ds000117	http://openfmri.s3.amazonaws.com/tarballs/ds117_sub008_raw.tgz
sub009	Stimuli	mri stimuli	Experimental Design	MRI Acquisition	Siemens 3T Tim Trio	Siemens, Erlangen, Germany	3	tesla	UNITSONT	UO:0000228	birdcage	12	Multi-Echo FLASH		1x1x1	millimeter	UNITSONT	UO:0000016	1	20	millisecond	UNITSONT	UO:0000028	15.65	millisecond	UNITSONT	UO:0000028	5	degree	UNITSONT	UO:0000185	900	millisecond	UNITSONT	UO:0000028	651							MRI pre-processing	DICOM images converted to NIFTI format	anatomy_FA5_run06_sub009	anatomy/FLASH/meflash_05_06.nii.gz	OpenfMRI	ds000117	http://openfmri.s3.amazonaws.com/tarballs/ds117_sub009_raw.tgz
sub010	Stimuli	mri stimuli	Experimental Design	MRI Acquisition	Siemens 3T Tim Trio	Siemens, Erlangen, Germany	3	tesla	UNITSONT	UO:0000228	birdcage	12	Multi-Echo FLASH		1x1x1	millimeter	UNITSONT	UO:0000016	1	20	millisecond	UNITSONT	UO:0000028	15.65	millisecond	UNITSONT	UO:0000028	5	degree	UNITSONT	UO:0000185	900	millisecond	UNITSONT	UO:0000028	651							MRI pre-processing	DICOM images converted to NIFTI format	anatomy_FA5_run06_sub010	anatomy/FLASH/meflash_05_06.nii.gz	OpenfMRI	ds000117	http://openfmri.s3.amazonaws.com/tarballs/ds117_sub010_raw.tgz
sub011	Stimuli	mri stimuli	Experimental Design	MRI Acquisition	Siemens 3T Tim Trio	Siemens, Erlangen, Germany	3	tesla	UNITSONT	UO:0000228	birdcage	12	Multi-Echo FLASH		1x1x1	millimeter	UNITSONT	UO:0000016	1	20	millisecond	UNITSONT	UO:0000028	15.65	millisecond	UNITSONT	UO:0000028	5	degree	UNITSONT	UO:0000185	900	millisecond	UNITSONT	UO:0000028	651							MRI pre-processing	DICOM images converted to NIFTI format	anatomy_FA5_run06_sub011	anatomy/FLASH/meflash_05_06.nii.gz	OpenfMRI	ds000117	http://openfmri.s3.amazonaws.com/tarballs/ds117_sub011_raw.tgz
sub012	Stimuli	mri stimuli	Experimental Design	MRI Acquisition	Siemens 3T Tim Trio	Siemens, Erlangen, Germany	3	tesla	UNITSONT	UO:0000228	birdcage	12	Multi-Echo FLASH		1x1x1	millimeter	UNITSONT	UO:0000016	1	20	millisecond	UNITSONT	UO:0000028	15.65	millisecond	UNITSONT	UO:0000028	5	degree	UNITSONT	UO:0000185	900	millisecond	UNITSONT	UO:0000028	651							MRI pre-processing	DICOM images converted to NIFTI format	anatomy_FA5_run06_sub012	anatomy/FLASH/meflash_05_06.nii.gz	OpenfMRI	ds000117	http://openfmri.s3.amazonaws.com/tarballs/ds117_sub012_raw.tgz
sub013	Stimuli	mri stimuli	Experimental Design	MRI Acquisition	Siemens 3T Tim Trio	Siemens, Erlangen, Germany	3	tesla	UNITSONT	UO:0000228	birdcage	12	Multi-Echo FLASH		1x1x1	millimeter	UNITSONT	UO:0000016	1	20	millisecond	UNITSONT	UO:0000028	15.65	millisecond	UNITSONT	UO:0000028	5	degree	UNITSONT	UO:0000185	900	millisecond	UNITSONT	UO:0000028	651							MRI pre-processing	DICOM images converted to NIFTI format	anatomy_FA5_run06_sub013	anatomy/FLASH/meflash_05_06.nii.gz	OpenfMRI	ds000117	http://openfmri.s3.amazonaws.com/tarballs/ds117_sub013_raw.tgz
sub014	Stimuli	mri stimuli	Experimental Design	MRI Acquisition	Siemens 3T Tim Trio	Siemens, Erlangen, Germany	3	tesla	UNITSONT	UO:0000228	birdcage	12	Multi-Echo FLASH		1x1x1	millimeter	UNITSONT	UO:0000016	1	20	millisecond	UNITSONT	UO:0000028	15.65	millisecond	UNITSONT	UO:0000028	5	degree	UNITSONT	UO:0000185	900	millisecond	UNITSONT	UO:0000028	651							MRI pre-processing	DICOM images converted to NIFTI format	anatomy_FA5_run06_sub014	anatomy/FLASH/meflash_05_06.nii.gz	OpenfMRI	ds000117	http://openfmri.s3.amazonaws.com/tarballs/ds117_sub014_raw.tgz
sub015	Stimuli	mri stimuli	Experimental Design	MRI Acquisition	Siemens 3T Tim Trio	Siemens, Erlangen, Germany	3	tesla	UNITSONT	UO:0000228	birdcage	12	Multi-Echo FLASH		1x1x1	millimeter	UNITSONT	UO:0000016	1	20	millisecond	UNITSONT	UO:0000028	15.65	millisecond	UNITSONT	UO:0000028	5	degree	UNITSONT	UO:0000185	900	millisecond	UNITSONT	UO:0000028	651							MRI pre-processing	DICOM images converted to NIFTI format	anatomy_FA5_run06_sub015	anatomy/FLASH/meflash_05_06.nii.gz	OpenfMRI	ds000117	http://openfmri.s3.amazonaws.com/tarballs/ds117_sub015_raw.tgz
sub016	Stimuli	mri stimuli	Experimental Design	MRI Acquisition	Siemens 3T Tim Trio	Siemens, Erlangen, Germany	3	tesla	UNITSONT	UO:0000228	birdcage	12	Multi-Echo FLASH		1x1x1	millimeter	UNITSONT	UO:0000016	1	20	millisecond	UNITSONT	UO:0000028	15.65	millisecond	UNITSONT	UO:0000028	5	degree	UNITSONT	UO:0000185	900	millisecond	UNITSONT	UO:0000028	651							MRI pre-processing	DICOM images converted to NIFTI format	anatomy_FA5_run06_sub016	anatomy/FLASH/meflash_05_06.nii.gz	OpenfMRI	ds000117	http://openfmri.s3.amazonaws.com/tarballs/ds117_sub016_raw.tgz
sub017	Stimuli	mri stimuli	Experimental Design	MRI Acquisition	Siemens 3T Tim Trio	Siemens, Erlangen, Germany	3	tesla	UNITSONT	UO:0000228	birdcage	12	Multi-Echo FLASH		1x1x1	millimeter	UNITSONT	UO:0000016	1	20	millisecond	UNITSONT	UO:0000028	15.65	millisecond	UNITSONT	UO:0000028	5	degree	UNITSONT	UO:0000185	900	millisecond	UNITSONT	UO:0000028	651							MRI pre-processing	DICOM images converted to NIFTI format	anatomy_FA5_run06_sub017	anatomy/FLASH/meflash_05_06.nii.gz	OpenfMRI	ds000117	http://openfmri.s3.amazonaws.com/tarballs/ds117_sub017_raw.tgz
sub018	Stimuli	mri stimuli	Experimental Design	MRI Acquisition	Siemens 3T Tim Trio	Siemens, Erlangen, Germany	3	tesla	UNITSONT	UO:0000228	birdcage	12	Multi-Echo FLASH		1x1x1	millimeter	UNITSONT	UO:0000016	1	20	millisecond	UNITSONT	UO:0000028	15.65	millisecond	UNITSONT	UO:0000028	5	degree	UNITSONT	UO:0000185	900	millisecond	UNITSONT	UO:0000028	651							MRI pre-processing	DICOM images converted to NIFTI format	anatomy_FA5_run06_sub018	anatomy/FLASH/meflash_05_06.nii.gz	OpenfMRI	ds000117	http://openfmri.s3.amazonaws.com/tarballs/ds117_sub018_raw.tgz
sub019	Stimuli	mri stimuli	Experimental Design	MRI Acquisition	Siemens 3T Tim Trio	Siemens, Erlangen, Germany	3	tesla	UNITSONT	UO:0000228	birdcage	12	Multi-Echo FLASH		1x1x1	millimeter	UNITSONT	UO:0000016	1	20	millisecond	UNITSONT	UO:0000028	15.65	millisecond	UNITSONT	UO:0000028	5	degree	UNITSONT	UO:0000185	900	millisecond	UNITSONT	UO:0000028	651							MRI pre-processing	DICOM images converted to NIFTI format	anatomy_FA5_run06_sub019	anatomy/FLASH/meflash_05_06.nii.gz	OpenfMRI	ds000117	http://openfmri.s3.amazonaws.com/tarballs/ds117_sub019_raw.tgz
#anatomy_FA30_run00
sub001	Stimuli	mri stimuli	Experimental Design	MRI Acquisition	Siemens 3T Tim Trio	Siemens, Erlangen, Germany	3	tesla	UNITSONT	UO:0000228	birdcage	12	Multi-Echo FLASH		1x1x1	millimeter	UNITSONT	UO:0000016	1	20	millisecond	UNITSONT	UO:0000028	1.85	millisecond	UNITSONT	UO:0000028	30	degree	UNITSONT	UO:0000185	900	millisecond	UNITSONT	UO:0000028	651							MRI pre-processing	DICOM images converted to NIFTI format	anatomy_FA30_run00_sub001	anatomy/FLASH/meflash_30_00.nii.gz	OpenfMRI	ds000117	http://openfmri.s3.amazonaws.com/tarballs/ds117_sub001_raw.tgz
sub002	Stimuli	mri stimuli	Experimental Design	MRI Acquisition	Siemens 3T Tim Trio	Siemens, Erlangen, Germany	3	tesla	UNITSONT	UO:0000228	birdcage	12	Multi-Echo FLASH		1x1x1	millimeter	UNITSONT	UO:0000016	1	20	millisecond	UNITSONT	UO:0000028	1.85	millisecond	UNITSONT	UO:0000028	30	degree	UNITSONT	UO:0000185	900	millisecond	UNITSONT	UO:0000028	651							MRI pre-processing	DICOM images converted to NIFTI format	anatomy_FA30_run00_sub002	anatomy/FLASH/meflash_30_00.nii.gz	OpenfMRI	ds000117	http://openfmri.s3.amazonaws.com/tarballs/ds117_sub002_raw.tgz
sub003	Stimuli	mri stimuli	Experimental Design	MRI Acquisition	Siemens 3T Tim Trio	Siemens, Erlangen, Germany	3	tesla	UNITSONT	UO:0000228	birdcage	12	Multi-Echo FLASH		1x1x1	millimeter	UNITSONT	UO:0000016	1	20	millisecond	UNITSONT	UO:0000028	1.85	millisecond	UNITSONT	UO:0000028	30	degree	UNITSONT	UO:0000185	900	millisecond	UNITSONT	UO:0000028	651							MRI pre-processing	DICOM images converted to NIFTI format	anatomy_FA30_run00_sub003	anatomy/FLASH/meflash_30_00.nii.gz	OpenfMRI	ds000117	http://openfmri.s3.amazonaws.com/tarballs/ds117_sub003_raw.tgz
sub004	Stimuli	mri stimuli	Experimental Design	MRI Acquisition	Siemens 3T Tim Trio	Siemens, Erlangen, Germany	3	tesla	UNITSONT	UO:0000228	birdcage	12	Multi-Echo FLASH		1x1x1	millimeter	UNITSONT	UO:0000016	1	20	millisecond	UNITSONT	UO:0000028	1.85	millisecond	UNITSONT	UO:0000028	30	degree	UNITSONT	UO:0000185	900	millisecond	UNITSONT	UO:0000028	651							MRI pre-processing	DICOM images converted to NIFTI format	anatomy_FA30_run00_sub004	anatomy/FLASH/meflash_30_00.nii.gz	OpenfMRI	ds000117	http://openfmri.s3.amazonaws.com/tarballs/ds117_sub004_raw.tgz
sub005	Stimuli	mri stimuli	Experimental Design	MRI Acquisition	Siemens 3T Tim Trio	Siemens, Erlangen, Germany	3	tesla	UNITSONT	UO:0000228	birdcage	12	Multi-Echo FLASH		1x1x1	millimeter	UNITSONT	UO:0000016	1	20	millisecond	UNITSONT	UO:0000028	1.85	millisecond	UNITSONT	UO:0000028	30	degree	UNITSONT	UO:0000185	900	millisecond	UNITSONT	UO:0000028	651							MRI pre-processing	DICOM images converted to NIFTI format	anatomy_FA30_run00_sub005	anatomy/FLASH/meflash_30_00.nii.gz	OpenfMRI	ds000117	http://openfmri.s3.amazonaws.com/tarballs/ds117_sub005_raw.tgz
sub006	Stimuli	mri stimuli	Experimental Design	MRI Acquisition	Siemens 3T Tim Trio	Siemens, Erlangen, Germany	3	tesla	UNITSONT	UO:0000228	birdcage	12	Multi-Echo FLASH		1x1x1	millimeter	UNITSONT	UO:0000016	1	20	millisecond	UNITSONT	UO:0000028	1.85	millisecond	UNITSONT	UO:0000028	30	degree	UNITSONT	UO:0000185	900	millisecond	UNITSONT	UO:0000028	651							MRI pre-processing	DICOM images converted to NIFTI format	anatomy_FA30_run00_sub006	anatomy/FLASH/meflash_30_00.nii.gz	OpenfMRI	ds000117	http://openfmri.s3.amazonaws.com/tarballs/ds117_sub006_raw.tgz
sub007	Stimuli	mri stimuli	Experimental Design	MRI Acquisition	Siemens 3T Tim Trio	Siemens, Erlangen, Germany	3	tesla	UNITSONT	UO:0000228	birdcage	12	Multi-Echo FLASH		1x1x1	millimeter	UNITSONT	UO:0000016	1	20	millisecond	UNITSONT	UO:0000028	1.85	millisecond	UNITSONT	UO:0000028	30	degree	UNITSONT	UO:0000185	900	millisecond	UNITSONT	UO:0000028	651							MRI pre-processing	DICOM images converted to NIFTI format	anatomy_FA30_run00_sub007	anatomy/FLASH/meflash_30_00.nii.gz	OpenfMRI	ds000117	http://openfmri.s3.amazonaws.com/tarballs/ds117_sub007_raw.tgz
sub008	Stimuli	mri stimuli	Experimental Design	MRI Acquisition	Siemens 3T Tim Trio	Siemens, Erlangen, Germany	3	tesla	UNITSONT	UO:0000228	birdcage	12	Multi-Echo FLASH		1x1x1	millimeter	UNITSONT	UO:0000016	1	20	millisecond	UNITSONT	UO:0000028	1.85	millisecond	UNITSONT	UO:0000028	30	degree	UNITSONT	UO:0000185	900	millisecond	UNITSONT	UO:0000028	651							MRI pre-processing	DICOM images converted to NIFTI format	anatomy_FA30_run00_sub008	anatomy/FLASH/meflash_30_00.nii.gz	OpenfMRI	ds000117	http://openfmri.s3.amazonaws.com/tarballs/ds117_sub008_raw.tgz
sub009	Stimuli	mri stimuli	Experimental Design	MRI Acquisition	Siemens 3T Tim Trio	Siemens, Erlangen, Germany	3	tesla	UNITSONT	UO:0000228	birdcage	12	Multi-Echo FLASH		1x1x1	millimeter	UNITSONT	UO:0000016	1	20	millisecond	UNITSONT	UO:0000028	1.85	millisecond	UNITSONT	UO:0000028	30	degree	UNITSONT	UO:0000185	900	millisecond	UNITSONT	UO:0000028	651							MRI pre-processing	DICOM images converted to NIFTI format	anatomy_FA30_run00_sub009	anatomy/FLASH/meflash_30_00.nii.gz	OpenfMRI	ds000117	http://openfmri.s3.amazonaws.com/tarballs/ds117_sub009_raw.tgz
sub010	Stimuli	mri stimuli	Experimental Design	MRI Acquisition	Siemens 3T Tim Trio	Siemens, Erlangen, Germany	3	tesla	UNITSONT	UO:0000228	birdcage	12	Multi-Echo FLASH		1x1x1	millimeter	UNITSONT	UO:0000016	1	20	millisecond	UNITSONT	UO:0000028	1.85	millisecond	UNITSONT	UO:0000028	30	degree	UNITSONT	UO:0000185	900	millisecond	UNITSONT	UO:0000028	651							MRI pre-processing	DICOM images converted to NIFTI format	anatomy_FA30_run00_sub010	anatomy/FLASH/meflash_30_00.nii.gz	OpenfMRI	ds000117	http://openfmri.s3.amazonaws.com/tarballs/ds117_sub010_raw.tgz
sub011	Stimuli	mri stimuli	Experimental Design	MRI Acquisition	Siemens 3T Tim Trio	Siemens, Erlangen, Germany	3	tesla	UNITSONT	UO:0000228	birdcage	12	Multi-Echo FLASH		1x1x1	millimeter	UNITSONT	UO:0000016	1	20	millisecond	UNITSONT	UO:0000028	1.85	millisecond	UNITSONT	UO:0000028	30	degree	UNITSONT	UO:0000185	900	millisecond	UNITSONT	UO:0000028	651							MRI pre-processing	DICOM images converted to NIFTI format	anatomy_FA30_run00_sub011	anatomy/FLASH/meflash_30_00.nii.gz	OpenfMRI	ds000117	http://openfmri.s3.amazonaws.com/tarballs/ds117_sub011_raw.tgz
sub012	Stimuli	mri stimuli	Experimental Design	MRI Acquisition	Siemens 3T Tim Trio	Siemens, Erlangen, Germany	3	tesla	UNITSONT	UO:0000228	birdcage	12	Multi-Echo FLASH		1x1x1	millimeter	UNITSONT	UO:0000016	1	20	millisecond	UNITSONT	UO:0000028	1.85	millisecond	UNITSONT	UO:0000028	30	degree	UNITSONT	UO:0000185	900	millisecond	UNITSONT	UO:0000028	651							MRI pre-processing	DICOM images converted to NIFTI format	anatomy_FA30_run00_sub012	anatomy/FLASH/meflash_30_00.nii.gz	OpenfMRI	ds000117	http://openfmri.s3.amazonaws.com/tarballs/ds117_sub012_raw.tgz
sub013	Stimuli	mri stimuli	Experimental Design	MRI Acquisition	Siemens 3T Tim Trio	Siemens, Erlangen, Germany	3	tesla	UNITSONT	UO:0000228	birdcage	12	Multi-Echo FLASH		1x1x1	millimeter	UNITSONT	UO:0000016	1	20	millisecond	UNITSONT	UO:0000028	1.85	millisecond	UNITSONT	UO:0000028	30	degree	UNITSONT	UO:0000185	900	millisecond	UNITSONT	UO:0000028	651							MRI pre-processing	DICOM images converted to NIFTI format	anatomy_FA30_run00_sub013	anatomy/FLASH/meflash_30_00.nii.gz	OpenfMRI	ds000117	http://openfmri.s3.amazonaws.com/tarballs/ds117_sub013_raw.tgz
sub014	Stimuli	mri stimuli	Experimental Design	MRI Acquisition	Siemens 3T Tim Trio	Siemens, Erlangen, Germany	3	tesla	UNITSONT	UO:0000228	birdcage	12	Multi-Echo FLASH		1x1x1	millimeter	UNITSONT	UO:0000016	1	20	millisecond	UNITSONT	UO:0000028	1.85	millisecond	UNITSONT	UO:0000028	30	degree	UNITSONT	UO:0000185	900	millisecond	UNITSONT	UO:0000028	651							MRI pre-processing	DICOM images converted to NIFTI format	anatomy_FA30_run00_sub014	anatomy/FLASH/meflash_30_00.nii.gz	OpenfMRI	ds000117	http://openfmri.s3.amazonaws.com/tarballs/ds117_sub014_raw.tgz
sub015	Stimuli	mri stimuli	Experimental Design	MRI Acquisition	Siemens 3T Tim Trio	Siemens, Erlangen, Germany	3	tesla	UNITSONT	UO:0000228	birdcage	12	Multi-Echo FLASH		1x1x1	millimeter	UNITSONT	UO:0000016	1	20	millisecond	UNITSONT	UO:0000028	1.85	millisecond	UNITSONT	UO:0000028	30	degree	UNITSONT	UO:0000185	900	millisecond	UNITSONT	UO:0000028	651							MRI pre-processing	DICOM images converted to NIFTI format	anatomy_FA30_run00_sub015	anatomy/FLASH/meflash_30_00.nii.gz	OpenfMRI	ds000117	http://openfmri.s3.amazonaws.com/tarballs/ds117_sub015_raw.tgz
sub016	Stimuli	mri stimuli	Experimental Design	MRI Acquisition	Siemens 3T Tim Trio	Siemens, Erlangen, Germany	3	tesla	UNITSONT	UO:0000228	birdcage	12	Multi-Echo FLASH		1x1x1	millimeter	UNITSONT	UO:0000016	1	20	millisecond	UNITSONT	UO:0000028	1.85	millisecond	UNITSONT	UO:0000028	30	degree	UNITSONT	UO:0000185	900	millisecond	UNITSONT	UO:0000028	651							MRI pre-processing	DICOM images converted to NIFTI format	anatomy_FA30_run00_sub016	anatomy/FLASH/meflash_30_00.nii.gz	OpenfMRI	ds000117	http://openfmri.s3.amazonaws.com/tarballs/ds117_sub016_raw.tgz
sub017	Stimuli	mri stimuli	Experimental Design	MRI Acquisition	Siemens 3T Tim Trio	Siemens, Erlangen, Germany	3	tesla	UNITSONT	UO:0000228	birdcage	12	Multi-Echo FLASH		1x1x1	millimeter	UNITSONT	UO:0000016	1	20	millisecond	UNITSONT	UO:0000028	1.85	millisecond	UNITSONT	UO:0000028	30	degree	UNITSONT	UO:0000185	900	millisecond	UNITSONT	UO:0000028	651							MRI pre-processing	DICOM images converted to NIFTI format	anatomy_FA30_run00_sub017	anatomy/FLASH/meflash_30_00.nii.gz	OpenfMRI	ds000117	http://openfmri.s3.amazonaws.com/tarballs/ds117_sub017_raw.tgz
sub018	Stimuli	mri stimuli	Experimental Design	MRI Acquisition	Siemens 3T Tim Trio	Siemens, Erlangen, Germany	3	tesla	UNITSONT	UO:0000228	birdcage	12	Multi-Echo FLASH		1x1x1	millimeter	UNITSONT	UO:0000016	1	20	millisecond	UNITSONT	UO:0000028	1.85	millisecond	UNITSONT	UO:0000028	30	degree	UNITSONT	UO:0000185	900	millisecond	UNITSONT	UO:0000028	651							MRI pre-processing	DICOM images converted to NIFTI format	anatomy_FA30_run00_sub018	anatomy/FLASH/meflash_30_00.nii.gz	OpenfMRI	ds000117	http://openfmri.s3.amazonaws.com/tarballs/ds117_sub018_raw.tgz
sub019	Stimuli	mri stimuli	Experimental Design	MRI Acquisition	Siemens 3T Tim Trio	Siemens, Erlangen, Germany	3	tesla	UNITSONT	UO:0000228	birdcage	12	Multi-Echo FLASH		1x1x1	millimeter	UNITSONT	UO:0000016	1	20	millisecond	UNITSONT	UO:0000028	1.85	millisecond	UNITSONT	UO:0000028	30	degree	UNITSONT	UO:0000185	900	millisecond	UNITSONT	UO:0000028	651							MRI pre-processing	DICOM images converted to NIFTI format	anatomy_FA30_run00_sub019	anatomy/FLASH/meflash_30_00.nii.gz	OpenfMRI	ds000117	http://openfmri.s3.amazonaws.com/tarballs/ds117_sub019_raw.tgz
#anatomy_FA30_run01
sub001	Stimuli	mri stimuli	Experimental Design	MRI Acquisition	Siemens 3T Tim Trio	Siemens, Erlangen, Germany	3	tesla	UNITSONT	UO:0000228	birdcage	12	Multi-Echo FLASH		1x1x1	millimeter	UNITSONT	UO:0000016	1	20	millisecond	UNITSONT	UO:0000028	4.15	millisecond	UNITSONT	UO:0000028	30	degree	UNITSONT	UO:0000185	900	millisecond	UNITSONT	UO:0000028	651							MRI pre-processing	DICOM images converted to NIFTI format	anatomy_FA30_run01_sub001	anatomy/FLASH/meflash_30_01.nii.gz	OpenfMRI	ds000117	http://openfmri.s3.amazonaws.com/tarballs/ds117_sub001_raw.tgz
sub002	Stimuli	mri stimuli	Experimental Design	MRI Acquisition	Siemens 3T Tim Trio	Siemens, Erlangen, Germany	3	tesla	UNITSONT	UO:0000228	birdcage	12	Multi-Echo FLASH		1x1x1	millimeter	UNITSONT	UO:0000016	1	20	millisecond	UNITSONT	UO:0000028	4.15	millisecond	UNITSONT	UO:0000028	30	degree	UNITSONT	UO:0000185	900	millisecond	UNITSONT	UO:0000028	651							MRI pre-processing	DICOM images converted to NIFTI format	anatomy_FA30_run01_sub002	anatomy/FLASH/meflash_30_01.nii.gz	OpenfMRI	ds000117	http://openfmri.s3.amazonaws.com/tarballs/ds117_sub002_raw.tgz
sub003	Stimuli	mri stimuli	Experimental Design	MRI Acquisition	Siemens 3T Tim Trio	Siemens, Erlangen, Germany	3	tesla	UNITSONT	UO:0000228	birdcage	12	Multi-Echo FLASH		1x1x1	millimeter	UNITSONT	UO:0000016	1	20	millisecond	UNITSONT	UO:0000028	4.15	millisecond	UNITSONT	UO:0000028	30	degree	UNITSONT	UO:0000185	900	millisecond	UNITSONT	UO:0000028	651							MRI pre-processing	DICOM images converted to NIFTI format	anatomy_FA30_run01_sub003	anatomy/FLASH/meflash_30_01.nii.gz	OpenfMRI	ds000117	http://openfmri.s3.amazonaws.com/tarballs/ds117_sub003_raw.tgz
sub004	Stimuli	mri stimuli	Experimental Design	MRI Acquisition	Siemens 3T Tim Trio	Siemens, Erlangen, Germany	3	tesla	UNITSONT	UO:0000228	birdcage	12	Multi-Echo FLASH		1x1x1	millimeter	UNITSONT	UO:0000016	1	20	millisecond	UNITSONT	UO:0000028	4.15	millisecond	UNITSONT	UO:0000028	30	degree	UNITSONT	UO:0000185	900	millisecond	UNITSONT	UO:0000028	651							MRI pre-processing	DICOM images converted to NIFTI format	anatomy_FA30_run01_sub004	anatomy/FLASH/meflash_30_01.nii.gz	OpenfMRI	ds000117	http://openfmri.s3.amazonaws.com/tarballs/ds117_sub004_raw.tgz
sub005	Stimuli	mri stimuli	Experimental Design	MRI Acquisition	Siemens 3T Tim Trio	Siemens, Erlangen, Germany	3	tesla	UNITSONT	UO:0000228	birdcage	12	Multi-Echo FLASH		1x1x1	millimeter	UNITSONT	UO:0000016	1	20	millisecond	UNITSONT	UO:0000028	4.15	millisecond	UNITSONT	UO:0000028	30	degree	UNITSONT	UO:0000185	900	millisecond	UNITSONT	UO:0000028	651							MRI pre-processing	DICOM images converted to NIFTI format	anatomy_FA30_run01_sub005	anatomy/FLASH/meflash_30_01.nii.gz	OpenfMRI	ds000117	http://openfmri.s3.amazonaws.com/tarballs/ds117_sub005_raw.tgz
sub006	Stimuli	mri stimuli	Experimental Design	MRI Acquisition	Siemens 3T Tim Trio	Siemens, Erlangen, Germany	3	tesla	UNITSONT	UO:0000228	birdcage	12	Multi-Echo FLASH		1x1x1	millimeter	UNITSONT	UO:0000016	1	20	millisecond	UNITSONT	UO:0000028	4.15	millisecond	UNITSONT	UO:0000028	30	degree	UNITSONT	UO:0000185	900	millisecond	UNITSONT	UO:0000028	651							MRI pre-processing	DICOM images converted to NIFTI format	anatomy_FA30_run01_sub006	anatomy/FLASH/meflash_30_01.nii.gz	OpenfMRI	ds000117	http://openfmri.s3.amazonaws.com/tarballs/ds117_sub006_raw.tgz
sub007	Stimuli	mri stimuli	Experimental Design	MRI Acquisition	Siemens 3T Tim Trio	Siemens, Erlangen, Germany	3	tesla	UNITSONT	UO:0000228	birdcage	12	Multi-Echo FLASH		1x1x1	millimeter	UNITSONT	UO:0000016	1	20	millisecond	UNITSONT	UO:0000028	4.15	millisecond	UNITSONT	UO:0000028	30	degree	UNITSONT	UO:0000185	900	millisecond	UNITSONT	UO:0000028	651							MRI pre-processing	DICOM images converted to NIFTI format	anatomy_FA30_run01_sub007	anatomy/FLASH/meflash_30_01.nii.gz	OpenfMRI	ds000117	http://openfmri.s3.amazonaws.com/tarballs/ds117_sub007_raw.tgz
sub008	Stimuli	mri stimuli	Experimental Design	MRI Acquisition	Siemens 3T Tim Trio	Siemens, Erlangen, Germany	3	tesla	UNITSONT	UO:0000228	birdcage	12	Multi-Echo FLASH		1x1x1	millimeter	UNITSONT	UO:0000016	1	20	millisecond	UNITSONT	UO:0000028	4.15	millisecond	UNITSONT	UO:0000028	30	degree	UNITSONT	UO:0000185	900	millisecond	UNITSONT	UO:0000028	651							MRI pre-processing	DICOM images converted to NIFTI format	anatomy_FA30_run01_sub008	anatomy/FLASH/meflash_30_01.nii.gz	OpenfMRI	ds000117	http://openfmri.s3.amazonaws.com/tarballs/ds117_sub008_raw.tgz
sub009	Stimuli	mri stimuli	Experimental Design	MRI Acquisition	Siemens 3T Tim Trio	Siemens, Erlangen, Germany	3	tesla	UNITSONT	UO:0000228	birdcage	12	Multi-Echo FLASH		1x1x1	millimeter	UNITSONT	UO:0000016	1	20	millisecond	UNITSONT	UO:0000028	4.15	millisecond	UNITSONT	UO:0000028	30	degree	UNITSONT	UO:0000185	900	millisecond	UNITSONT	UO:0000028	651							MRI pre-processing	DICOM images converted to NIFTI format	anatomy_FA30_run01_sub009	anatomy/FLASH/meflash_30_01.nii.gz	OpenfMRI	ds000117	http://openfmri.s3.amazonaws.com/tarballs/ds117_sub009_raw.tgz
sub010	Stimuli	mri stimuli	Experimental Design	MRI Acquisition	Siemens 3T Tim Trio	Siemens, Erlangen, Germany	3	tesla	UNITSONT	UO:0000228	birdcage	12	Multi-Echo FLASH		1x1x1	millimeter	UNITSONT	UO:0000016	1	20	millisecond	UNITSONT	UO:0000028	4.15	millisecond	UNITSONT	UO:0000028	30	degree	UNITSONT	UO:0000185	900	millisecond	UNITSONT	UO:0000028	651							MRI pre-processing	DICOM images converted to NIFTI format	anatomy_FA30_run01_sub010	anatomy/FLASH/meflash_30_01.nii.gz	OpenfMRI	ds000117	http://openfmri.s3.amazonaws.com/tarballs/ds117_sub010_raw.tgz
sub011	Stimuli	mri stimuli	Experimental Design	MRI Acquisition	Siemens 3T Tim Trio	Siemens, Erlangen, Germany	3	tesla	UNITSONT	UO:0000228	birdcage	12	Multi-Echo FLASH		1x1x1	millimeter	UNITSONT	UO:0000016	1	20	millisecond	UNITSONT	UO:0000028	4.15	millisecond	UNITSONT	UO:0000028	30	degree	UNITSONT	UO:0000185	900	millisecond	UNITSONT	UO:0000028	651							MRI pre-processing	DICOM images converted to NIFTI format	anatomy_FA30_run01_sub011	anatomy/FLASH/meflash_30_01.nii.gz	OpenfMRI	ds000117	http://openfmri.s3.amazonaws.com/tarballs/ds117_sub011_raw.tgz
sub012	Stimuli	mri stimuli	Experimental Design	MRI Acquisition	Siemens 3T Tim Trio	Siemens, Erlangen, Germany	3	tesla	UNITSONT	UO:0000228	birdcage	12	Multi-Echo FLASH		1x1x1	millimeter	UNITSONT	UO:0000016	1	20	millisecond	UNITSONT	UO:0000028	4.15	millisecond	UNITSONT	UO:0000028	30	degree	UNITSONT	UO:0000185	900	millisecond	UNITSONT	UO:0000028	651							MRI pre-processing	DICOM images converted to NIFTI format	anatomy_FA30_run01_sub012	anatomy/FLASH/meflash_30_01.nii.gz	OpenfMRI	ds000117	http://openfmri.s3.amazonaws.com/tarballs/ds117_sub012_raw.tgz
sub013	Stimuli	mri stimuli	Experimental Design	MRI Acquisition	Siemens 3T Tim Trio	Siemens, Erlangen, Germany	3	tesla	UNITSONT	UO:0000228	birdcage	12	Multi-Echo FLASH		1x1x1	millimeter	UNITSONT	UO:0000016	1	20	millisecond	UNITSONT	UO:0000028	4.15	millisecond	UNITSONT	UO:0000028	30	degree	UNITSONT	UO:0000185	900	millisecond	UNITSONT	UO:0000028	651							MRI pre-processing	DICOM images converted to NIFTI format	anatomy_FA30_run01_sub013	anatomy/FLASH/meflash_30_01.nii.gz	OpenfMRI	ds000117	http://openfmri.s3.amazonaws.com/tarballs/ds117_sub013_raw.tgz
sub014	Stimuli	mri stimuli	Experimental Design	MRI Acquisition	Siemens 3T Tim Trio	Siemens, Erlangen, Germany	3	tesla	UNITSONT	UO:0000228	birdcage	12	Multi-Echo FLASH		1x1x1	millimeter	UNITSONT	UO:0000016	1	20	millisecond	UNITSONT	UO:0000028	4.15	millisecond	UNITSONT	UO:0000028	30	degree	UNITSONT	UO:0000185	900	millisecond	UNITSONT	UO:0000028	651							MRI pre-processing	DICOM images converted to NIFTI format	anatomy_FA30_run01_sub014	anatomy/FLASH/meflash_30_01.nii.gz	OpenfMRI	ds000117	http://openfmri.s3.amazonaws.com/tarballs/ds117_sub014_raw.tgz
sub015	Stimuli	mri stimuli	Experimental Design	MRI Acquisition	Siemens 3T Tim Trio	Siemens, Erlangen, Germany	3	tesla	UNITSONT	UO:0000228	birdcage	12	Multi-Echo FLASH		1x1x1	millimeter	UNITSONT	UO:0000016	1	20	millisecond	UNITSONT	UO:0000028	4.15	millisecond	UNITSONT	UO:0000028	30	degree	UNITSONT	UO:0000185	900	millisecond	UNITSONT	UO:0000028	651							MRI pre-processing	DICOM images converted to NIFTI format	anatomy_FA30_run01_sub015	anatomy/FLASH/meflash_30_01.nii.gz	OpenfMRI	ds000117	http://openfmri.s3.amazonaws.com/tarballs/ds117_sub015_raw.tgz
sub016	Stimuli	mri stimuli	Experimental Design	MRI Acquisition	Siemens 3T Tim Trio	Siemens, Erlangen, Germany	3	tesla	UNITSONT	UO:0000228	birdcage	12	Multi-Echo FLASH		1x1x1	millimeter	UNITSONT	UO:0000016	1	20	millisecond	UNITSONT	UO:0000028	4.15	millisecond	UNITSONT	UO:0000028	30	degree	UNITSONT	UO:0000185	900	millisecond	UNITSONT	UO:0000028	651							MRI pre-processing	DICOM images converted to NIFTI format	anatomy_FA30_run01_sub016	anatomy/FLASH/meflash_30_01.nii.gz	OpenfMRI	ds000117	http://openfmri.s3.amazonaws.com/tarballs/ds117_sub016_raw.tgz
sub017	Stimuli	mri stimuli	Experimental Design	MRI Acquisition	Siemens 3T Tim Trio	Siemens, Erlangen, Germany	3	tesla	UNITSONT	UO:0000228	birdcage	12	Multi-Echo FLASH		1x1x1	millimeter	UNITSONT	UO:0000016	1	20	millisecond	UNITSONT	UO:0000028	4.15	millisecond	UNITSONT	UO:0000028	30	degree	UNITSONT	UO:0000185	900	millisecond	UNITSONT	UO:0000028	651							MRI pre-processing	DICOM images converted to NIFTI format	anatomy_FA30_run01_sub017	anatomy/FLASH/meflash_30_01.nii.gz	OpenfMRI	ds000117	http://openfmri.s3.amazonaws.com/tarballs/ds117_sub017_raw.tgz
sub018	Stimuli	mri stimuli	Experimental Design	MRI Acquisition	Siemens 3T Tim Trio	Siemens, Erlangen, Germany	3	tesla	UNITSONT	UO:0000228	birdcage	12	Multi-Echo FLASH		1x1x1	millimeter	UNITSONT	UO:0000016	1	20	millisecond	UNITSONT	UO:0000028	4.15	millisecond	UNITSONT	UO:0000028	30	degree	UNITSONT	UO:0000185	900	millisecond	UNITSONT	UO:0000028	651							MRI pre-processing	DICOM images converted to NIFTI format	anatomy_FA30_run01_sub018	anatomy/FLASH/meflash_30_01.nii.gz	OpenfMRI	ds000117	http://openfmri.s3.amazonaws.com/tarballs/ds117_sub018_raw.tgz
sub019	Stimuli	mri stimuli	Experimental Design	MRI Acquisition	Siemens 3T Tim Trio	Siemens, Erlangen, Germany	3	tesla	UNITSONT	UO:0000228	birdcage	12	Multi-Echo FLASH		1x1x1	millimeter	UNITSONT	UO:0000016	1	20	millisecond	UNITSONT	UO:0000028	4.15	millisecond	UNITSONT	UO:0000028	30	degree	UNITSONT	UO:0000185	900	millisecond	UNITSONT	UO:0000028	651							MRI pre-processing	DICOM images converted to NIFTI format	anatomy_FA30_run01_sub019	anatomy/FLASH/meflash_30_01.nii.gz	OpenfMRI	ds000117	http://openfmri.s3.amazonaws.com/tarballs/ds117_sub019_raw.tgz
#anatomy_FA30_run02
sub001	Stimuli	mri stimuli	Experimental Design	MRI Acquisition	Siemens 3T Tim Trio	Siemens, Erlangen, Germany	3	tesla	UNITSONT	UO:0000228	birdcage	12	Multi-Echo FLASH		1x1x1	millimeter	UNITSONT	UO:0000016	1	20	millisecond	UNITSONT	UO:0000028	6.45	millisecond	UNITSONT	UO:0000028	30	degree	UNITSONT	UO:0000185	900	millisecond	UNITSONT	UO:0000028	651							MRI pre-processing	DICOM images converted to NIFTI format	anatomy_FA30_run02_sub001	anatomy/FLASH/meflash_30_01.nii.gz	OpenfMRI	ds000117	http://openfmri.s3.amazonaws.com/tarballs/ds117_sub001_raw.tgz
sub002	Stimuli	mri stimuli	Experimental Design	MRI Acquisition	Siemens 3T Tim Trio	Siemens, Erlangen, Germany	3	tesla	UNITSONT	UO:0000228	birdcage	12	Multi-Echo FLASH		1x1x1	millimeter	UNITSONT	UO:0000016	1	20	millisecond	UNITSONT	UO:0000028	6.45	millisecond	UNITSONT	UO:0000028	30	degree	UNITSONT	UO:0000185	900	millisecond	UNITSONT	UO:0000028	651							MRI pre-processing	DICOM images converted to NIFTI format	anatomy_FA30_run02_sub002	anatomy/FLASH/meflash_30_01.nii.gz	OpenfMRI	ds000117	http://openfmri.s3.amazonaws.com/tarballs/ds117_sub002_raw.tgz
sub003	Stimuli	mri stimuli	Experimental Design	MRI Acquisition	Siemens 3T Tim Trio	Siemens, Erlangen, Germany	3	tesla	UNITSONT	UO:0000228	birdcage	12	Multi-Echo FLASH		1x1x1	millimeter	UNITSONT	UO:0000016	1	20	millisecond	UNITSONT	UO:0000028	6.45	millisecond	UNITSONT	UO:0000028	30	degree	UNITSONT	UO:0000185	900	millisecond	UNITSONT	UO:0000028	651							MRI pre-processing	DICOM images converted to NIFTI format	anatomy_FA30_run02_sub003	anatomy/FLASH/meflash_30_02.nii.gz	OpenfMRI	ds000117	http://openfmri.s3.amazonaws.com/tarballs/ds117_sub003_raw.tgz
sub004	Stimuli	mri stimuli	Experimental Design	MRI Acquisition	Siemens 3T Tim Trio	Siemens, Erlangen, Germany	3	tesla	UNITSONT	UO:0000228	birdcage	12	Multi-Echo FLASH		1x1x1	millimeter	UNITSONT	UO:0000016	1	20	millisecond	UNITSONT	UO:0000028	6.45	millisecond	UNITSONT	UO:0000028	30	degree	UNITSONT	UO:0000185	900	millisecond	UNITSONT	UO:0000028	651							MRI pre-processing	DICOM images converted to NIFTI format	anatomy_FA30_run02_sub004	anatomy/FLASH/meflash_30_02.nii.gz	OpenfMRI	ds000117	http://openfmri.s3.amazonaws.com/tarballs/ds117_sub004_raw.tgz
sub005	Stimuli	mri stimuli	Experimental Design	MRI Acquisition	Siemens 3T Tim Trio	Siemens, Erlangen, Germany	3	tesla	UNITSONT	UO:0000228	birdcage	12	Multi-Echo FLASH		1x1x1	millimeter	UNITSONT	UO:0000016	1	20	millisecond	UNITSONT	UO:0000028	6.45	millisecond	UNITSONT	UO:0000028	30	degree	UNITSONT	UO:0000185	900	millisecond	UNITSONT	UO:0000028	651							MRI pre-processing	DICOM images converted to NIFTI format	anatomy_FA30_run02_sub005	anatomy/FLASH/meflash_30_02.nii.gz	OpenfMRI	ds000117	http://openfmri.s3.amazonaws.com/tarballs/ds117_sub005_raw.tgz
sub006	Stimuli	mri stimuli	Experimental Design	MRI Acquisition	Siemens 3T Tim Trio	Siemens, Erlangen, Germany	3	tesla	UNITSONT	UO:0000228	birdcage	12	Multi-Echo FLASH		1x1x1	millimeter	UNITSONT	UO:0000016	1	20	millisecond	UNITSONT	UO:0000028	6.45	millisecond	UNITSONT	UO:0000028	30	degree	UNITSONT	UO:0000185	900	millisecond	UNITSONT	UO:0000028	651							MRI pre-processing	DICOM images converted to NIFTI format	anatomy_FA30_run02_sub006	anatomy/FLASH/meflash_30_02.nii.gz	OpenfMRI	ds000117	http://openfmri.s3.amazonaws.com/tarballs/ds117_sub006_raw.tgz
sub007	Stimuli	mri stimuli	Experimental Design	MRI Acquisition	Siemens 3T Tim Trio	Siemens, Erlangen, Germany	3	tesla	UNITSONT	UO:0000228	birdcage	12	Multi-Echo FLASH		1x1x1	millimeter	UNITSONT	UO:0000016	1	20	millisecond	UNITSONT	UO:0000028	6.45	millisecond	UNITSONT	UO:0000028	30	degree	UNITSONT	UO:0000185	900	millisecond	UNITSONT	UO:0000028	651							MRI pre-processing	DICOM images converted to NIFTI format	anatomy_FA30_run02_sub007	anatomy/FLASH/meflash_30_02.nii.gz	OpenfMRI	ds000117	http://openfmri.s3.amazonaws.com/tarballs/ds117_sub007_raw.tgz
sub008	Stimuli	mri stimuli	Experimental Design	MRI Acquisition	Siemens 3T Tim Trio	Siemens, Erlangen, Germany	3	tesla	UNITSONT	UO:0000228	birdcage	12	Multi-Echo FLASH		1x1x1	millimeter	UNITSONT	UO:0000016	1	20	millisecond	UNITSONT	UO:0000028	6.45	millisecond	UNITSONT	UO:0000028	30	degree	UNITSONT	UO:0000185	900	millisecond	UNITSONT	UO:0000028	651							MRI pre-processing	DICOM images converted to NIFTI format	anatomy_FA30_run02_sub008	anatomy/FLASH/meflash_30_02.nii.gz	OpenfMRI	ds000117	http://openfmri.s3.amazonaws.com/tarballs/ds117_sub008_raw.tgz
sub009	Stimuli	mri stimuli	Experimental Design	MRI Acquisition	Siemens 3T Tim Trio	Siemens, Erlangen, Germany	3	tesla	UNITSONT	UO:0000228	birdcage	12	Multi-Echo FLASH		1x1x1	millimeter	UNITSONT	UO:0000016	1	20	millisecond	UNITSONT	UO:0000028	6.45	millisecond	UNITSONT	UO:0000028	30	degree	UNITSONT	UO:0000185	900	millisecond	UNITSONT	UO:0000028	651							MRI pre-processing	DICOM images converted to NIFTI format	anatomy_FA30_run02_sub009	anatomy/FLASH/meflash_30_02.nii.gz	OpenfMRI	ds000117	http://openfmri.s3.amazonaws.com/tarballs/ds117_sub009_raw.tgz
sub010	Stimuli	mri stimuli	Experimental Design	MRI Acquisition	Siemens 3T Tim Trio	Siemens, Erlangen, Germany	3	tesla	UNITSONT	UO:0000228	birdcage	12	Multi-Echo FLASH		1x1x1	millimeter	UNITSONT	UO:0000016	1	20	millisecond	UNITSONT	UO:0000028	6.45	millisecond	UNITSONT	UO:0000028	30	degree	UNITSONT	UO:0000185	900	millisecond	UNITSONT	UO:0000028	651							MRI pre-processing	DICOM images converted to NIFTI format	anatomy_FA30_run02_sub010	anatomy/FLASH/meflash_30_02.nii.gz	OpenfMRI	ds000117	http://openfmri.s3.amazonaws.com/tarballs/ds117_sub010_raw.tgz
sub011	Stimuli	mri stimuli	Experimental Design	MRI Acquisition	Siemens 3T Tim Trio	Siemens, Erlangen, Germany	3	tesla	UNITSONT	UO:0000228	birdcage	12	Multi-Echo FLASH		1x1x1	millimeter	UNITSONT	UO:0000016	1	20	millisecond	UNITSONT	UO:0000028	6.45	millisecond	UNITSONT	UO:0000028	30	degree	UNITSONT	UO:0000185	900	millisecond	UNITSONT	UO:0000028	651							MRI pre-processing	DICOM images converted to NIFTI format	anatomy_FA30_run02_sub011	anatomy/FLASH/meflash_30_02.nii.gz	OpenfMRI	ds000117	http://openfmri.s3.amazonaws.com/tarballs/ds117_sub011_raw.tgz
sub012	Stimuli	mri stimuli	Experimental Design	MRI Acquisition	Siemens 3T Tim Trio	Siemens, Erlangen, Germany	3	tesla	UNITSONT	UO:0000228	birdcage	12	Multi-Echo FLASH		1x1x1	millimeter	UNITSONT	UO:0000016	1	20	millisecond	UNITSONT	UO:0000028	6.45	millisecond	UNITSONT	UO:0000028	30	degree	UNITSONT	UO:0000185	900	millisecond	UNITSONT	UO:0000028	651							MRI pre-processing	DICOM images converted to NIFTI format	anatomy_FA30_run02_sub012	anatomy/FLASH/meflash_30_02.nii.gz	OpenfMRI	ds000117	http://openfmri.s3.amazonaws.com/tarballs/ds117_sub012_raw.tgz
sub013	Stimuli	mri stimuli	Experimental Design	MRI Acquisition	Siemens 3T Tim Trio	Siemens, Erlangen, Germany	3	tesla	UNITSONT	UO:0000228	birdcage	12	Multi-Echo FLASH		1x1x1	millimeter	UNITSONT	UO:0000016	1	20	millisecond	UNITSONT	UO:0000028	6.45	millisecond	UNITSONT	UO:0000028	30	degree	UNITSONT	UO:0000185	900	millisecond	UNITSONT	UO:0000028	651							MRI pre-processing	DICOM images converted to NIFTI format	anatomy_FA30_run02_sub013	anatomy/FLASH/meflash_30_02.nii.gz	OpenfMRI	ds000117	http://openfmri.s3.amazonaws.com/tarballs/ds117_sub013_raw.tgz
sub014	Stimuli	mri stimuli	Experimental Design	MRI Acquisition	Siemens 3T Tim Trio	Siemens, Erlangen, Germany	3	tesla	UNITSONT	UO:0000228	birdcage	12	Multi-Echo FLASH		1x1x1	millimeter	UNITSONT	UO:0000016	1	20	millisecond	UNITSONT	UO:0000028	6.45	millisecond	UNITSONT	UO:0000028	30	degree	UNITSONT	UO:0000185	900	millisecond	UNITSONT	UO:0000028	651							MRI pre-processing	DICOM images converted to NIFTI format	anatomy_FA30_run02_sub014	anatomy/FLASH/meflash_30_02.nii.gz	OpenfMRI	ds000117	http://openfmri.s3.amazonaws.com/tarballs/ds117_sub014_raw.tgz
sub015	Stimuli	mri stimuli	Experimental Design	MRI Acquisition	Siemens 3T Tim Trio	Siemens, Erlangen, Germany	3	tesla	UNITSONT	UO:0000228	birdcage	12	Multi-Echo FLASH		1x1x1	millimeter	UNITSONT	UO:0000016	1	20	millisecond	UNITSONT	UO:0000028	6.45	millisecond	UNITSONT	UO:0000028	30	degree	UNITSONT	UO:0000185	900	millisecond	UNITSONT	UO:0000028	651							MRI pre-processing	DICOM images converted to NIFTI format	anatomy_FA30_run02_sub015	anatomy/FLASH/meflash_30_02.nii.gz	OpenfMRI	ds000117	http://openfmri.s3.amazonaws.com/tarballs/ds117_sub015_raw.tgz
sub016	Stimuli	mri stimuli	Experimental Design	MRI Acquisition	Siemens 3T Tim Trio	Siemens, Erlangen, Germany	3	tesla	UNITSONT	UO:0000228	birdcage	12	Multi-Echo FLASH		1x1x1	millimeter	UNITSONT	UO:0000016	1	20	millisecond	UNITSONT	UO:0000028	6.45	millisecond	UNITSONT	UO:0000028	30	degree	UNITSONT	UO:0000185	900	millisecond	UNITSONT	UO:0000028	651							MRI pre-processing	DICOM images converted to NIFTI format	anatomy_FA30_run02_sub016	anatomy/FLASH/meflash_30_02.nii.gz	OpenfMRI	ds000117	http://openfmri.s3.amazonaws.com/tarballs/ds117_sub016_raw.tgz
sub017	Stimuli	mri stimuli	Experimental Design	MRI Acquisition	Siemens 3T Tim Trio	Siemens, Erlangen, Germany	3	tesla	UNITSONT	UO:0000228	birdcage	12	Multi-Echo FLASH		1x1x1	millimeter	UNITSONT	UO:0000016	1	20	millisecond	UNITSONT	UO:0000028	6.45	millisecond	UNITSONT	UO:0000028	30	degree	UNITSONT	UO:0000185	900	millisecond	UNITSONT	UO:0000028	651							MRI pre-processing	DICOM images converted to NIFTI format	anatomy_FA30_run02_sub017	anatomy/FLASH/meflash_30_02.nii.gz	OpenfMRI	ds000117	http://openfmri.s3.amazonaws.com/tarballs/ds117_sub017_raw.tgz
sub018	Stimuli	mri stimuli	Experimental Design	MRI Acquisition	Siemens 3T Tim Trio	Siemens, Erlangen, Germany	3	tesla	UNITSONT	UO:0000228	birdcage	12	Multi-Echo FLASH		1x1x1	millimeter	UNITSONT	UO:0000016	1	20	millisecond	UNITSONT	UO:0000028	6.45	millisecond	UNITSONT	UO:0000028	30	degree	UNITSONT	UO:0000185	900	millisecond	UNITSONT	UO:0000028	651							MRI pre-processing	DICOM images converted to NIFTI format	anatomy_FA30_run02_sub018	anatomy/FLASH/meflash_30_02.nii.gz	OpenfMRI	ds000117	http://openfmri.s3.amazonaws.com/tarballs/ds117_sub018_raw.tgz
sub019	Stimuli	mri stimuli	Experimental Design	MRI Acquisition	Siemens 3T Tim Trio	Siemens, Erlangen, Germany	3	tesla	UNITSONT	UO:0000228	birdcage	12	Multi-Echo FLASH		1x1x1	millimeter	UNITSONT	UO:0000016	1	20	millisecond	UNITSONT	UO:0000028	6.45	millisecond	UNITSONT	UO:0000028	30	degree	UNITSONT	UO:0000185	900	millisecond	UNITSONT	UO:0000028	651							MRI pre-processing	DICOM images converted to NIFTI format	anatomy_FA30_run02_sub019	anatomy/FLASH/meflash_30_02.nii.gz	OpenfMRI	ds000117	http://openfmri.s3.amazonaws.com/tarballs/ds117_sub019_raw.tgz
#anatomy_FA30_run03
sub001	Stimuli	mri stimuli	Experimental Design	MRI Acquisition	Siemens 3T Tim Trio	Siemens, Erlangen, Germany	3	tesla	UNITSONT	UO:0000228	birdcage	12	Multi-Echo FLASH		1x1x1	millimeter	UNITSONT	UO:0000016	1	20	millisecond	UNITSONT	UO:0000028	8.75	millisecond	UNITSONT	UO:0000028	30	degree	UNITSONT	UO:0000185	900	millisecond	UNITSONT	UO:0000028	651							MRI pre-processing	DICOM images converted to NIFTI format	anatomy_FA30_run03_sub001	anatomy/FLASH/meflash_30_03.nii.gz	OpenfMRI	ds000117	http://openfmri.s3.amazonaws.com/tarballs/ds117_sub001_raw.tgz
sub002	Stimuli	mri stimuli	Experimental Design	MRI Acquisition	Siemens 3T Tim Trio	Siemens, Erlangen, Germany	3	tesla	UNITSONT	UO:0000228	birdcage	12	Multi-Echo FLASH		1x1x1	millimeter	UNITSONT	UO:0000016	1	20	millisecond	UNITSONT	UO:0000028	8.75	millisecond	UNITSONT	UO:0000028	30	degree	UNITSONT	UO:0000185	900	millisecond	UNITSONT	UO:0000028	651							MRI pre-processing	DICOM images converted to NIFTI format	anatomy_FA30_run03_sub002	anatomy/FLASH/meflash_30_03.nii.gz	OpenfMRI	ds000117	http://openfmri.s3.amazonaws.com/tarballs/ds117_sub002_raw.tgz
sub003	Stimuli	mri stimuli	Experimental Design	MRI Acquisition	Siemens 3T Tim Trio	Siemens, Erlangen, Germany	3	tesla	UNITSONT	UO:0000228	birdcage	12	Multi-Echo FLASH		1x1x1	millimeter	UNITSONT	UO:0000016	1	20	millisecond	UNITSONT	UO:0000028	8.75	millisecond	UNITSONT	UO:0000028	30	degree	UNITSONT	UO:0000185	900	millisecond	UNITSONT	UO:0000028	651							MRI pre-processing	DICOM images converted to NIFTI format	anatomy_FA30_run03_sub003	anatomy/FLASH/meflash_30_03.nii.gz	OpenfMRI	ds000117	http://openfmri.s3.amazonaws.com/tarballs/ds117_sub003_raw.tgz
sub004	Stimuli	mri stimuli	Experimental Design	MRI Acquisition	Siemens 3T Tim Trio	Siemens, Erlangen, Germany	3	tesla	UNITSONT	UO:0000228	birdcage	12	Multi-Echo FLASH		1x1x1	millimeter	UNITSONT	UO:0000016	1	20	millisecond	UNITSONT	UO:0000028	8.75	millisecond	UNITSONT	UO:0000028	30	degree	UNITSONT	UO:0000185	900	millisecond	UNITSONT	UO:0000028	651							MRI pre-processing	DICOM images converted to NIFTI format	anatomy_FA30_run03_sub004	anatomy/FLASH/meflash_30_03.nii.gz	OpenfMRI	ds000117	http://openfmri.s3.amazonaws.com/tarballs/ds117_sub004_raw.tgz
sub005	Stimuli	mri stimuli	Experimental Design	MRI Acquisition	Siemens 3T Tim Trio	Siemens, Erlangen, Germany	3	tesla	UNITSONT	UO:0000228	birdcage	12	Multi-Echo FLASH		1x1x1	millimeter	UNITSONT	UO:0000016	1	20	millisecond	UNITSONT	UO:0000028	8.75	millisecond	UNITSONT	UO:0000028	30	degree	UNITSONT	UO:0000185	900	millisecond	UNITSONT	UO:0000028	651							MRI pre-processing	DICOM images converted to NIFTI format	anatomy_FA30_run03_sub005	anatomy/FLASH/meflash_30_03.nii.gz	OpenfMRI	ds000117	http://openfmri.s3.amazonaws.com/tarballs/ds117_sub005_raw.tgz
sub006	Stimuli	mri stimuli	Experimental Design	MRI Acquisition	Siemens 3T Tim Trio	Siemens, Erlangen, Germany	3	tesla	UNITSONT	UO:0000228	birdcage	12	Multi-Echo FLASH		1x1x1	millimeter	UNITSONT	UO:0000016	1	20	millisecond	UNITSONT	UO:0000028	8.75	millisecond	UNITSONT	UO:0000028	30	degree	UNITSONT	UO:0000185	900	millisecond	UNITSONT	UO:0000028	651							MRI pre-processing	DICOM images converted to NIFTI format	anatomy_FA30_run03_sub006	anatomy/FLASH/meflash_30_03.nii.gz	OpenfMRI	ds000117	http://openfmri.s3.amazonaws.com/tarballs/ds117_sub006_raw.tgz
sub007	Stimuli	mri stimuli	Experimental Design	MRI Acquisition	Siemens 3T Tim Trio	Siemens, Erlangen, Germany	3	tesla	UNITSONT	UO:0000228	birdcage	12	Multi-Echo FLASH		1x1x1	millimeter	UNITSONT	UO:0000016	1	20	millisecond	UNITSONT	UO:0000028	8.75	millisecond	UNITSONT	UO:0000028	30	degree	UNITSONT	UO:0000185	900	millisecond	UNITSONT	UO:0000028	651							MRI pre-processing	DICOM images converted to NIFTI format	anatomy_FA30_run03_sub007	anatomy/FLASH/meflash_30_03.nii.gz	OpenfMRI	ds000117	http://openfmri.s3.amazonaws.com/tarballs/ds117_sub007_raw.tgz
sub008	Stimuli	mri stimuli	Experimental Design	MRI Acquisition	Siemens 3T Tim Trio	Siemens, Erlangen, Germany	3	tesla	UNITSONT	UO:0000228	birdcage	12	Multi-Echo FLASH		1x1x1	millimeter	UNITSONT	UO:0000016	1	20	millisecond	UNITSONT	UO:0000028	8.75	millisecond	UNITSONT	UO:0000028	30	degree	UNITSONT	UO:0000185	900	millisecond	UNITSONT	UO:0000028	651							MRI pre-processing	DICOM images converted to NIFTI format	anatomy_FA30_run03_sub008	anatomy/FLASH/meflash_30_03.nii.gz	OpenfMRI	ds000117	http://openfmri.s3.amazonaws.com/tarballs/ds117_sub008_raw.tgz
sub009	Stimuli	mri stimuli	Experimental Design	MRI Acquisition	Siemens 3T Tim Trio	Siemens, Erlangen, Germany	3	tesla	UNITSONT	UO:0000228	birdcage	12	Multi-Echo FLASH		1x1x1	millimeter	UNITSONT	UO:0000016	1	20	millisecond	UNITSONT	UO:0000028	8.75	millisecond	UNITSONT	UO:0000028	30	degree	UNITSONT	UO:0000185	900	millisecond	UNITSONT	UO:0000028	651							MRI pre-processing	DICOM images converted to NIFTI format	anatomy_FA30_run03_sub009	anatomy/FLASH/meflash_30_03.nii.gz	OpenfMRI	ds000117	http://openfmri.s3.amazonaws.com/tarballs/ds117_sub009_raw.tgz
sub010	Stimuli	mri stimuli	Experimental Design	MRI Acquisition	Siemens 3T Tim Trio	Siemens, Erlangen, Germany	3	tesla	UNITSONT	UO:0000228	birdcage	12	Multi-Echo FLASH		1x1x1	millimeter	UNITSONT	UO:0000016	1	20	millisecond	UNITSONT	UO:0000028	8.75	millisecond	UNITSONT	UO:0000028	30	degree	UNITSONT	UO:0000185	900	millisecond	UNITSONT	UO:0000028	651							MRI pre-processing	DICOM images converted to NIFTI format	anatomy_FA30_run03_sub010	anatomy/FLASH/meflash_30_03.nii.gz	OpenfMRI	ds000117	http://openfmri.s3.amazonaws.com/tarballs/ds117_sub010_raw.tgz
sub011	Stimuli	mri stimuli	Experimental Design	MRI Acquisition	Siemens 3T Tim Trio	Siemens, Erlangen, Germany	3	tesla	UNITSONT	UO:0000228	birdcage	12	Multi-Echo FLASH		1x1x1	millimeter	UNITSONT	UO:0000016	1	20	millisecond	UNITSONT	UO:0000028	8.75	millisecond	UNITSONT	UO:0000028	30	degree	UNITSONT	UO:0000185	900	millisecond	UNITSONT	UO:0000028	651							MRI pre-processing	DICOM images converted to NIFTI format	anatomy_FA30_run03_sub011	anatomy/FLASH/meflash_30_03.nii.gz	OpenfMRI	ds000117	http://openfmri.s3.amazonaws.com/tarballs/ds117_sub011_raw.tgz
sub012	Stimuli	mri stimuli	Experimental Design	MRI Acquisition	Siemens 3T Tim Trio	Siemens, Erlangen, Germany	3	tesla	UNITSONT	UO:0000228	birdcage	12	Multi-Echo FLASH		1x1x1	millimeter	UNITSONT	UO:0000016	1	20	millisecond	UNITSONT	UO:0000028	8.75	millisecond	UNITSONT	UO:0000028	30	degree	UNITSONT	UO:0000185	900	millisecond	UNITSONT	UO:0000028	651							MRI pre-processing	DICOM images converted to NIFTI format	anatomy_FA30_run03_sub012	anatomy/FLASH/meflash_30_03.nii.gz	OpenfMRI	ds000117	http://openfmri.s3.amazonaws.com/tarballs/ds117_sub012_raw.tgz
sub013	Stimuli	mri stimuli	Experimental Design	MRI Acquisition	Siemens 3T Tim Trio	Siemens, Erlangen, Germany	3	tesla	UNITSONT	UO:0000228	birdcage	12	Multi-Echo FLASH		1x1x1	millimeter	UNITSONT	UO:0000016	1	20	millisecond	UNITSONT	UO:0000028	8.75	millisecond	UNITSONT	UO:0000028	30	degree	UNITSONT	UO:0000185	900	millisecond	UNITSONT	UO:0000028	651							MRI pre-processing	DICOM images converted to NIFTI format	anatomy_FA30_run03_sub013	anatomy/FLASH/meflash_30_03.nii.gz	OpenfMRI	ds000117	http://openfmri.s3.amazonaws.com/tarballs/ds117_sub013_raw.tgz
sub014	Stimuli	mri stimuli	Experimental Design	MRI Acquisition	Siemens 3T Tim Trio	Siemens, Erlangen, Germany	3	tesla	UNITSONT	UO:0000228	birdcage	12	Multi-Echo FLASH		1x1x1	millimeter	UNITSONT	UO:0000016	1	20	millisecond	UNITSONT	UO:0000028	8.75	millisecond	UNITSONT	UO:0000028	30	degree	UNITSONT	UO:0000185	900	millisecond	UNITSONT	UO:0000028	651							MRI pre-processing	DICOM images converted to NIFTI format	anatomy_FA30_run03_sub014	anatomy/FLASH/meflash_30_03.nii.gz	OpenfMRI	ds000117	http://openfmri.s3.amazonaws.com/tarballs/ds117_sub014_raw.tgz
sub015	Stimuli	mri stimuli	Experimental Design	MRI Acquisition	Siemens 3T Tim Trio	Siemens, Erlangen, Germany	3	tesla	UNITSONT	UO:0000228	birdcage	12	Multi-Echo FLASH		1x1x1	millimeter	UNITSONT	UO:0000016	1	20	millisecond	UNITSONT	UO:0000028	8.75	millisecond	UNITSONT	UO:0000028	30	degree	UNITSONT	UO:0000185	900	millisecond	UNITSONT	UO:0000028	651							MRI pre-processing	DICOM images converted to NIFTI format	anatomy_FA30_run03_sub015	anatomy/FLASH/meflash_30_03.nii.gz	OpenfMRI	ds000117	http://openfmri.s3.amazonaws.com/tarballs/ds117_sub015_raw.tgz
sub016	Stimuli	mri stimuli	Experimental Design	MRI Acquisition	Siemens 3T Tim Trio	Siemens, Erlangen, Germany	3	tesla	UNITSONT	UO:0000228	birdcage	12	Multi-Echo FLASH		1x1x1	millimeter	UNITSONT	UO:0000016	1	20	millisecond	UNITSONT	UO:0000028	8.75	millisecond	UNITSONT	UO:0000028	30	degree	UNITSONT	UO:0000185	900	millisecond	UNITSONT	UO:0000028	651							MRI pre-processing	DICOM images converted to NIFTI format	anatomy_FA30_run03_sub016	anatomy/FLASH/meflash_30_03.nii.gz	OpenfMRI	ds000117	http://openfmri.s3.amazonaws.com/tarballs/ds117_sub016_raw.tgz
sub017	Stimuli	mri stimuli	Experimental Design	MRI Acquisition	Siemens 3T Tim Trio	Siemens, Erlangen, Germany	3	tesla	UNITSONT	UO:0000228	birdcage	12	Multi-Echo FLASH		1x1x1	millimeter	UNITSONT	UO:0000016	1	20	millisecond	UNITSONT	UO:0000028	8.75	millisecond	UNITSONT	UO:0000028	30	degree	UNITSONT	UO:0000185	900	millisecond	UNITSONT	UO:0000028	651							MRI pre-processing	DICOM images converted to NIFTI format	anatomy_FA30_run03_sub017	anatomy/FLASH/meflash_30_03.nii.gz	OpenfMRI	ds000117	http://openfmri.s3.amazonaws.com/tarballs/ds117_sub017_raw.tgz
sub018	Stimuli	mri stimuli	Experimental Design	MRI Acquisition	Siemens 3T Tim Trio	Siemens, Erlangen, Germany	3	tesla	UNITSONT	UO:0000228	birdcage	12	Multi-Echo FLASH		1x1x1	millimeter	UNITSONT	UO:0000016	1	20	millisecond	UNITSONT	UO:0000028	8.75	millisecond	UNITSONT	UO:0000028	30	degree	UNITSONT	UO:0000185	900	millisecond	UNITSONT	UO:0000028	651							MRI pre-processing	DICOM images converted to NIFTI format	anatomy_FA30_run03_sub018	anatomy/FLASH/meflash_30_03.nii.gz	OpenfMRI	ds000117	http://openfmri.s3.amazonaws.com/tarballs/ds117_sub018_raw.tgz
sub019	Stimuli	mri stimuli	Experimental Design	MRI Acquisition	Siemens 3T Tim Trio	Siemens, Erlangen, Germany	3	tesla	UNITSONT	UO:0000228	birdcage	12	Multi-Echo FLASH		1x1x1	millimeter	UNITSONT	UO:0000016	1	20	millisecond	UNITSONT	UO:0000028	8.75	millisecond	UNITSONT	UO:0000028	30	degree	UNITSONT	UO:0000185	900	millisecond	UNITSONT	UO:0000028	651							MRI pre-processing	DICOM images converted to NIFTI format	anatomy_FA30_run03_sub019	anatomy/FLASH/meflash_30_03.nii.gz	OpenfMRI	ds000117	http://openfmri.s3.amazonaws.com/tarballs/ds117_sub019_raw.tgz
#anatomy_FA30_run04
sub001	Stimuli	mri stimuli	Experimental Design	MRI Acquisition	Siemens 3T Tim Trio	Siemens, Erlangen, Germany	3	tesla	UNITSONT	UO:0000228	birdcage	12	Multi-Echo FLASH		1x1x1	millimeter	UNITSONT	UO:0000016	1	20	millisecond	UNITSONT	UO:0000028	11.05	millisecond	UNITSONT	UO:0000028	30	degree	UNITSONT	UO:0000185	900	millisecond	UNITSONT	UO:0000028	651							MRI pre-processing	DICOM images converted to NIFTI format	anatomy_FA30_run04_sub001	anatomy/FLASH/meflash_30_04.nii.gz	OpenfMRI	ds000117	http://openfmri.s3.amazonaws.com/tarballs/ds117_sub001_raw.tgz
sub002	Stimuli	mri stimuli	Experimental Design	MRI Acquisition	Siemens 3T Tim Trio	Siemens, Erlangen, Germany	3	tesla	UNITSONT	UO:0000228	birdcage	12	Multi-Echo FLASH		1x1x1	millimeter	UNITSONT	UO:0000016	1	20	millisecond	UNITSONT	UO:0000028	11.05	millisecond	UNITSONT	UO:0000028	30	degree	UNITSONT	UO:0000185	900	millisecond	UNITSONT	UO:0000028	651							MRI pre-processing	DICOM images converted to NIFTI format	anatomy_FA30_run04_sub002	anatomy/FLASH/meflash_30_04.nii.gz	OpenfMRI	ds000117	http://openfmri.s3.amazonaws.com/tarballs/ds117_sub002_raw.tgz
sub003	Stimuli	mri stimuli	Experimental Design	MRI Acquisition	Siemens 3T Tim Trio	Siemens, Erlangen, Germany	3	tesla	UNITSONT	UO:0000228	birdcage	12	Multi-Echo FLASH		1x1x1	millimeter	UNITSONT	UO:0000016	1	20	millisecond	UNITSONT	UO:0000028	11.05	millisecond	UNITSONT	UO:0000028	30	degree	UNITSONT	UO:0000185	900	millisecond	UNITSONT	UO:0000028	651							MRI pre-processing	DICOM images converted to NIFTI format	anatomy_FA30_run04_sub003	anatomy/FLASH/meflash_30_04.nii.gz	OpenfMRI	ds000117	http://openfmri.s3.amazonaws.com/tarballs/ds117_sub003_raw.tgz
sub004	Stimuli	mri stimuli	Experimental Design	MRI Acquisition	Siemens 3T Tim Trio	Siemens, Erlangen, Germany	3	tesla	UNITSONT	UO:0000228	birdcage	12	Multi-Echo FLASH		1x1x1	millimeter	UNITSONT	UO:0000016	1	20	millisecond	UNITSONT	UO:0000028	11.05	millisecond	UNITSONT	UO:0000028	30	degree	UNITSONT	UO:0000185	900	millisecond	UNITSONT	UO:0000028	651							MRI pre-processing	DICOM images converted to NIFTI format	anatomy_FA30_run04_sub004	anatomy/FLASH/meflash_30_04.nii.gz	OpenfMRI	ds000117	http://openfmri.s3.amazonaws.com/tarballs/ds117_sub004_raw.tgz
sub005	Stimuli	mri stimuli	Experimental Design	MRI Acquisition	Siemens 3T Tim Trio	Siemens, Erlangen, Germany	3	tesla	UNITSONT	UO:0000228	birdcage	12	Multi-Echo FLASH		1x1x1	millimeter	UNITSONT	UO:0000016	1	20	millisecond	UNITSONT	UO:0000028	11.05	millisecond	UNITSONT	UO:0000028	30	degree	UNITSONT	UO:0000185	900	millisecond	UNITSONT	UO:0000028	651							MRI pre-processing	DICOM images converted to NIFTI format	anatomy_FA30_run04_sub005	anatomy/FLASH/meflash_30_04.nii.gz	OpenfMRI	ds000117	http://openfmri.s3.amazonaws.com/tarballs/ds117_sub005_raw.tgz
sub006	Stimuli	mri stimuli	Experimental Design	MRI Acquisition	Siemens 3T Tim Trio	Siemens, Erlangen, Germany	3	tesla	UNITSONT	UO:0000228	birdcage	12	Multi-Echo FLASH		1x1x1	millimeter	UNITSONT	UO:0000016	1	20	millisecond	UNITSONT	UO:0000028	11.05	millisecond	UNITSONT	UO:0000028	30	degree	UNITSONT	UO:0000185	900	millisecond	UNITSONT	UO:0000028	651							MRI pre-processing	DICOM images converted to NIFTI format	anatomy_FA30_run04_sub006	anatomy/FLASH/meflash_30_04.nii.gz	OpenfMRI	ds000117	http://openfmri.s3.amazonaws.com/tarballs/ds117_sub006_raw.tgz
sub007	Stimuli	mri stimuli	Experimental Design	MRI Acquisition	Siemens 3T Tim Trio	Siemens, Erlangen, Germany	3	tesla	UNITSONT	UO:0000228	birdcage	12	Multi-Echo FLASH		1x1x1	millimeter	UNITSONT	UO:0000016	1	20	millisecond	UNITSONT	UO:0000028	11.05	millisecond	UNITSONT	UO:0000028	30	degree	UNITSONT	UO:0000185	900	millisecond	UNITSONT	UO:0000028	651							MRI pre-processing	DICOM images converted to NIFTI format	anatomy_FA30_run04_sub007	anatomy/FLASH/meflash_30_04.nii.gz	OpenfMRI	ds000117	http://openfmri.s3.amazonaws.com/tarballs/ds117_sub007_raw.tgz
sub008	Stimuli	mri stimuli	Experimental Design	MRI Acquisition	Siemens 3T Tim Trio	Siemens, Erlangen, Germany	3	tesla	UNITSONT	UO:0000228	birdcage	12	Multi-Echo FLASH		1x1x1	millimeter	UNITSONT	UO:0000016	1	20	millisecond	UNITSONT	UO:0000028	11.05	millisecond	UNITSONT	UO:0000028	30	degree	UNITSONT	UO:0000185	900	millisecond	UNITSONT	UO:0000028	651							MRI pre-processing	DICOM images converted to NIFTI format	anatomy_FA30_run04_sub008	anatomy/FLASH/meflash_30_04.nii.gz	OpenfMRI	ds000117	http://openfmri.s3.amazonaws.com/tarballs/ds117_sub008_raw.tgz
sub009	Stimuli	mri stimuli	Experimental Design	MRI Acquisition	Siemens 3T Tim Trio	Siemens, Erlangen, Germany	3	tesla	UNITSONT	UO:0000228	birdcage	12	Multi-Echo FLASH		1x1x1	millimeter	UNITSONT	UO:0000016	1	20	millisecond	UNITSONT	UO:0000028	11.05	millisecond	UNITSONT	UO:0000028	30	degree	UNITSONT	UO:0000185	900	millisecond	UNITSONT	UO:0000028	651							MRI pre-processing	DICOM images converted to NIFTI format	anatomy_FA30_run04_sub009	anatomy/FLASH/meflash_30_04.nii.gz	OpenfMRI	ds000117	http://openfmri.s3.amazonaws.com/tarballs/ds117_sub009_raw.tgz
sub010	Stimuli	mri stimuli	Experimental Design	MRI Acquisition	Siemens 3T Tim Trio	Siemens, Erlangen, Germany	3	tesla	UNITSONT	UO:0000228	birdcage	12	Multi-Echo FLASH		1x1x1	millimeter	UNITSONT	UO:0000016	1	20	millisecond	UNITSONT	UO:0000028	11.05	millisecond	UNITSONT	UO:0000028	30	degree	UNITSONT	UO:0000185	900	millisecond	UNITSONT	UO:0000028	651							MRI pre-processing	DICOM images converted to NIFTI format	anatomy_FA30_run04_sub010	anatomy/FLASH/meflash_30_04.nii.gz	OpenfMRI	ds000117	http://openfmri.s3.amazonaws.com/tarballs/ds117_sub010_raw.tgz
sub011	Stimuli	mri stimuli	Experimental Design	MRI Acquisition	Siemens 3T Tim Trio	Siemens, Erlangen, Germany	3	tesla	UNITSONT	UO:0000228	birdcage	12	Multi-Echo FLASH		1x1x1	millimeter	UNITSONT	UO:0000016	1	20	millisecond	UNITSONT	UO:0000028	11.05	millisecond	UNITSONT	UO:0000028	30	degree	UNITSONT	UO:0000185	900	millisecond	UNITSONT	UO:0000028	651							MRI pre-processing	DICOM images converted to NIFTI format	anatomy_FA30_run04_sub011	anatomy/FLASH/meflash_30_04.nii.gz	OpenfMRI	ds000117	http://openfmri.s3.amazonaws.com/tarballs/ds117_sub011_raw.tgz
sub012	Stimuli	mri stimuli	Experimental Design	MRI Acquisition	Siemens 3T Tim Trio	Siemens, Erlangen, Germany	3	tesla	UNITSONT	UO:0000228	birdcage	12	Multi-Echo FLASH		1x1x1	millimeter	UNITSONT	UO:0000016	1	20	millisecond	UNITSONT	UO:0000028	11.05	millisecond	UNITSONT	UO:0000028	30	degree	UNITSONT	UO:0000185	900	millisecond	UNITSONT	UO:0000028	651							MRI pre-processing	DICOM images converted to NIFTI format	anatomy_FA30_run04_sub012	anatomy/FLASH/meflash_30_04.nii.gz	OpenfMRI	ds000117	http://openfmri.s3.amazonaws.com/tarballs/ds117_sub012_raw.tgz
sub013	Stimuli	mri stimuli	Experimental Design	MRI Acquisition	Siemens 3T Tim Trio	Siemens, Erlangen, Germany	3	tesla	UNITSONT	UO:0000228	birdcage	12	Multi-Echo FLASH		1x1x1	millimeter	UNITSONT	UO:0000016	1	20	millisecond	UNITSONT	UO:0000028	11.05	millisecond	UNITSONT	UO:0000028	30	degree	UNITSONT	UO:0000185	900	millisecond	UNITSONT	UO:0000028	651							MRI pre-processing	DICOM images converted to NIFTI format	anatomy_FA30_run04_sub013	anatomy/FLASH/meflash_30_04.nii.gz	OpenfMRI	ds000117	http://openfmri.s3.amazonaws.com/tarballs/ds117_sub013_raw.tgz
sub014	Stimuli	mri stimuli	Experimental Design	MRI Acquisition	Siemens 3T Tim Trio	Siemens, Erlangen, Germany	3	tesla	UNITSONT	UO:0000228	birdcage	12	Multi-Echo FLASH		1x1x1	millimeter	UNITSONT	UO:0000016	1	20	millisecond	UNITSONT	UO:0000028	11.05	millisecond	UNITSONT	UO:0000028	30	degree	UNITSONT	UO:0000185	900	millisecond	UNITSONT	UO:0000028	651							MRI pre-processing	DICOM images converted to NIFTI format	anatomy_FA30_run04_sub014	anatomy/FLASH/meflash_30_04.nii.gz	OpenfMRI	ds000117	http://openfmri.s3.amazonaws.com/tarballs/ds117_sub014_raw.tgz
sub015	Stimuli	mri stimuli	Experimental Design	MRI Acquisition	Siemens 3T Tim Trio	Siemens, Erlangen, Germany	3	tesla	UNITSONT	UO:0000228	birdcage	12	Multi-Echo FLASH		1x1x1	millimeter	UNITSONT	UO:0000016	1	20	millisecond	UNITSONT	UO:0000028	11.05	millisecond	UNITSONT	UO:0000028	30	degree	UNITSONT	UO:0000185	900	millisecond	UNITSONT	UO:0000028	651							MRI pre-processing	DICOM images converted to NIFTI format	anatomy_FA30_run04_sub015	anatomy/FLASH/meflash_30_04.nii.gz	OpenfMRI	ds000117	http://openfmri.s3.amazonaws.com/tarballs/ds117_sub015_raw.tgz
sub016	Stimuli	mri stimuli	Experimental Design	MRI Acquisition	Siemens 3T Tim Trio	Siemens, Erlangen, Germany	3	tesla	UNITSONT	UO:0000228	birdcage	12	Multi-Echo FLASH		1x1x1	millimeter	UNITSONT	UO:0000016	1	20	millisecond	UNITSONT	UO:0000028	11.05	millisecond	UNITSONT	UO:0000028	30	degree	UNITSONT	UO:0000185	900	millisecond	UNITSONT	UO:0000028	651							MRI pre-processing	DICOM images converted to NIFTI format	anatomy_FA30_run04_sub016	anatomy/FLASH/meflash_30_04.nii.gz	OpenfMRI	ds000117	http://openfmri.s3.amazonaws.com/tarballs/ds117_sub016_raw.tgz
sub017	Stimuli	mri stimuli	Experimental Design	MRI Acquisition	Siemens 3T Tim Trio	Siemens, Erlangen, Germany	3	tesla	UNITSONT	UO:0000228	birdcage	12	Multi-Echo FLASH		1x1x1	millimeter	UNITSONT	UO:0000016	1	20	millisecond	UNITSONT	UO:0000028	11.05	millisecond	UNITSONT	UO:0000028	30	degree	UNITSONT	UO:0000185	900	millisecond	UNITSONT	UO:0000028	651							MRI pre-processing	DICOM images converted to NIFTI format	anatomy_FA30_run04_sub017	anatomy/FLASH/meflash_30_04.nii.gz	OpenfMRI	ds000117	http://openfmri.s3.amazonaws.com/tarballs/ds117_sub017_raw.tgz
sub018	Stimuli	mri stimuli	Experimental Design	MRI Acquisition	Siemens 3T Tim Trio	Siemens, Erlangen, Germany	3	tesla	UNITSONT	UO:0000228	birdcage	12	Multi-Echo FLASH		1x1x1	millimeter	UNITSONT	UO:0000016	1	20	millisecond	UNITSONT	UO:0000028	11.05	millisecond	UNITSONT	UO:0000028	30	degree	UNITSONT	UO:0000185	900	millisecond	UNITSONT	UO:0000028	651							MRI pre-processing	DICOM images converted to NIFTI format	anatomy_FA30_run04_sub018	anatomy/FLASH/meflash_30_04.nii.gz	OpenfMRI	ds000117	http://openfmri.s3.amazonaws.com/tarballs/ds117_sub018_raw.tgz
sub019	Stimuli	mri stimuli	Experimental Design	MRI Acquisition	Siemens 3T Tim Trio	Siemens, Erlangen, Germany	3	tesla	UNITSONT	UO:0000228	birdcage	12	Multi-Echo FLASH		1x1x1	millimeter	UNITSONT	UO:0000016	1	20	millisecond	UNITSONT	UO:0000028	11.05	millisecond	UNITSONT	UO:0000028	30	degree	UNITSONT	UO:0000185	900	millisecond	UNITSONT	UO:0000028	651							MRI pre-processing	DICOM images converted to NIFTI format	anatomy_FA30_run04_sub019	anatomy/FLASH/meflash_30_04.nii.gz	OpenfMRI	ds000117	http://openfmri.s3.amazonaws.com/tarballs/ds117_sub019_raw.tgz
#anatomy_FA30_run05
sub001	Stimuli	mri stimuli	Experimental Design	MRI Acquisition	Siemens 3T Tim Trio	Siemens, Erlangen, Germany	3	tesla	UNITSONT	UO:0000228	birdcage	12	Multi-Echo FLASH		1x1x1	millimeter	UNITSONT	UO:0000016	1	20	millisecond	UNITSONT	UO:0000028	13.35	millisecond	UNITSONT	UO:0000028	30	degree	UNITSONT	UO:0000185	900	millisecond	UNITSONT	UO:0000028	651							MRI pre-processing	DICOM images converted to NIFTI format	anatomy_FA30_run05_sub001	anatomy/FLASH/meflash_30_05.nii.gz	OpenfMRI	ds000117	http://openfmri.s3.amazonaws.com/tarballs/ds117_sub001_raw.tgz
sub002	Stimuli	mri stimuli	Experimental Design	MRI Acquisition	Siemens 3T Tim Trio	Siemens, Erlangen, Germany	3	tesla	UNITSONT	UO:0000228	birdcage	12	Multi-Echo FLASH		1x1x1	millimeter	UNITSONT	UO:0000016	1	20	millisecond	UNITSONT	UO:0000028	13.35	millisecond	UNITSONT	UO:0000028	30	degree	UNITSONT	UO:0000185	900	millisecond	UNITSONT	UO:0000028	651							MRI pre-processing	DICOM images converted to NIFTI format	anatomy_FA30_run05_sub002	anatomy/FLASH/meflash_30_05.nii.gz	OpenfMRI	ds000117	http://openfmri.s3.amazonaws.com/tarballs/ds117_sub002_raw.tgz
sub003	Stimuli	mri stimuli	Experimental Design	MRI Acquisition	Siemens 3T Tim Trio	Siemens, Erlangen, Germany	3	tesla	UNITSONT	UO:0000228	birdcage	12	Multi-Echo FLASH		1x1x1	millimeter	UNITSONT	UO:0000016	1	20	millisecond	UNITSONT	UO:0000028	13.35	millisecond	UNITSONT	UO:0000028	30	degree	UNITSONT	UO:0000185	900	millisecond	UNITSONT	UO:0000028	651							MRI pre-processing	DICOM images converted to NIFTI format	anatomy_FA30_run05_sub003	anatomy/FLASH/meflash_30_05.nii.gz	OpenfMRI	ds000117	http://openfmri.s3.amazonaws.com/tarballs/ds117_sub003_raw.tgz
sub004	Stimuli	mri stimuli	Experimental Design	MRI Acquisition	Siemens 3T Tim Trio	Siemens, Erlangen, Germany	3	tesla	UNITSONT	UO:0000228	birdcage	12	Multi-Echo FLASH		1x1x1	millimeter	UNITSONT	UO:0000016	1	20	millisecond	UNITSONT	UO:0000028	13.35	millisecond	UNITSONT	UO:0000028	30	degree	UNITSONT	UO:0000185	900	millisecond	UNITSONT	UO:0000028	651							MRI pre-processing	DICOM images converted to NIFTI format	anatomy_FA30_run05_sub004	anatomy/FLASH/meflash_30_05.nii.gz	OpenfMRI	ds000117	http://openfmri.s3.amazonaws.com/tarballs/ds117_sub004_raw.tgz
sub005	Stimuli	mri stimuli	Experimental Design	MRI Acquisition	Siemens 3T Tim Trio	Siemens, Erlangen, Germany	3	tesla	UNITSONT	UO:0000228	birdcage	12	Multi-Echo FLASH		1x1x1	millimeter	UNITSONT	UO:0000016	1	20	millisecond	UNITSONT	UO:0000028	13.35	millisecond	UNITSONT	UO:0000028	30	degree	UNITSONT	UO:0000185	900	millisecond	UNITSONT	UO:0000028	651							MRI pre-processing	DICOM images converted to NIFTI format	anatomy_FA30_run05_sub005	anatomy/FLASH/meflash_30_05.nii.gz	OpenfMRI	ds000117	http://openfmri.s3.amazonaws.com/tarballs/ds117_sub005_raw.tgz
sub006	Stimuli	mri stimuli	Experimental Design	MRI Acquisition	Siemens 3T Tim Trio	Siemens, Erlangen, Germany	3	tesla	UNITSONT	UO:0000228	birdcage	12	Multi-Echo FLASH		1x1x1	millimeter	UNITSONT	UO:0000016	1	20	millisecond	UNITSONT	UO:0000028	13.35	millisecond	UNITSONT	UO:0000028	30	degree	UNITSONT	UO:0000185	900	millisecond	UNITSONT	UO:0000028	651							MRI pre-processing	DICOM images converted to NIFTI format	anatomy_FA30_run05_sub006	anatomy/FLASH/meflash_30_05.nii.gz	OpenfMRI	ds000117	http://openfmri.s3.amazonaws.com/tarballs/ds117_sub006_raw.tgz
sub007	Stimuli	mri stimuli	Experimental Design	MRI Acquisition	Siemens 3T Tim Trio	Siemens, Erlangen, Germany	3	tesla	UNITSONT	UO:0000228	birdcage	12	Multi-Echo FLASH		1x1x1	millimeter	UNITSONT	UO:0000016	1	20	millisecond	UNITSONT	UO:0000028	13.35	millisecond	UNITSONT	UO:0000028	30	degree	UNITSONT	UO:0000185	900	millisecond	UNITSONT	UO:0000028	651							MRI pre-processing	DICOM images converted to NIFTI format	anatomy_FA30_run05_sub007	anatomy/FLASH/meflash_30_05.nii.gz	OpenfMRI	ds000117	http://openfmri.s3.amazonaws.com/tarballs/ds117_sub007_raw.tgz
sub008	Stimuli	mri stimuli	Experimental Design	MRI Acquisition	Siemens 3T Tim Trio	Siemens, Erlangen, Germany	3	tesla	UNITSONT	UO:0000228	birdcage	12	Multi-Echo FLASH		1x1x1	millimeter	UNITSONT	UO:0000016	1	20	millisecond	UNITSONT	UO:0000028	13.35	millisecond	UNITSONT	UO:0000028	30	degree	UNITSONT	UO:0000185	900	millisecond	UNITSONT	UO:0000028	651							MRI pre-processing	DICOM images converted to NIFTI format	anatomy_FA30_run05_sub008	anatomy/FLASH/meflash_30_05.nii.gz	OpenfMRI	ds000117	http://openfmri.s3.amazonaws.com/tarballs/ds117_sub008_raw.tgz
sub009	Stimuli	mri stimuli	Experimental Design	MRI Acquisition	Siemens 3T Tim Trio	Siemens, Erlangen, Germany	3	tesla	UNITSONT	UO:0000228	birdcage	12	Multi-Echo FLASH		1x1x1	millimeter	UNITSONT	UO:0000016	1	20	millisecond	UNITSONT	UO:0000028	13.35	millisecond	UNITSONT	UO:0000028	30	degree	UNITSONT	UO:0000185	900	millisecond	UNITSONT	UO:0000028	651							MRI pre-processing	DICOM images converted to NIFTI format	anatomy_FA30_run05_sub009	anatomy/FLASH/meflash_30_05.nii.gz	OpenfMRI	ds000117	http://openfmri.s3.amazonaws.com/tarballs/ds117_sub009_raw.tgz
sub010	Stimuli	mri stimuli	Experimental Design	MRI Acquisition	Siemens 3T Tim Trio	Siemens, Erlangen, Germany	3	tesla	UNITSONT	UO:0000228	birdcage	12	Multi-Echo FLASH		1x1x1	millimeter	UNITSONT	UO:0000016	1	20	millisecond	UNITSONT	UO:0000028	13.35	millisecond	UNITSONT	UO:0000028	30	degree	UNITSONT	UO:0000185	900	millisecond	UNITSONT	UO:0000028	651							MRI pre-processing	DICOM images converted to NIFTI format	anatomy_FA30_run05_sub010	anatomy/FLASH/meflash_30_05.nii.gz	OpenfMRI	ds000117	http://openfmri.s3.amazonaws.com/tarballs/ds117_sub010_raw.tgz
sub011	Stimuli	mri stimuli	Experimental Design	MRI Acquisition	Siemens 3T Tim Trio	Siemens, Erlangen, Germany	3	tesla	UNITSONT	UO:0000228	birdcage	12	Multi-Echo FLASH		1x1x1	millimeter	UNITSONT	UO:0000016	1	20	millisecond	UNITSONT	UO:0000028	13.35	millisecond	UNITSONT	UO:0000028	30	degree	UNITSONT	UO:0000185	900	millisecond	UNITSONT	UO:0000028	651							MRI pre-processing	DICOM images converted to NIFTI format	anatomy_FA30_run05_sub011	anatomy/FLASH/meflash_30_05.nii.gz	OpenfMRI	ds000117	http://openfmri.s3.amazonaws.com/tarballs/ds117_sub011_raw.tgz
sub012	Stimuli	mri stimuli	Experimental Design	MRI Acquisition	Siemens 3T Tim Trio	Siemens, Erlangen, Germany	3	tesla	UNITSONT	UO:0000228	birdcage	12	Multi-Echo FLASH		1x1x1	millimeter	UNITSONT	UO:0000016	1	20	millisecond	UNITSONT	UO:0000028	13.35	millisecond	UNITSONT	UO:0000028	30	degree	UNITSONT	UO:0000185	900	millisecond	UNITSONT	UO:0000028	651							MRI pre-processing	DICOM images converted to NIFTI format	anatomy_FA30_run05_sub012	anatomy/FLASH/meflash_30_05.nii.gz	OpenfMRI	ds000117	http://openfmri.s3.amazonaws.com/tarballs/ds117_sub012_raw.tgz
sub013	Stimuli	mri stimuli	Experimental Design	MRI Acquisition	Siemens 3T Tim Trio	Siemens, Erlangen, Germany	3	tesla	UNITSONT	UO:0000228	birdcage	12	Multi-Echo FLASH		1x1x1	millimeter	UNITSONT	UO:0000016	1	20	millisecond	UNITSONT	UO:0000028	13.35	millisecond	UNITSONT	UO:0000028	30	degree	UNITSONT	UO:0000185	900	millisecond	UNITSONT	UO:0000028	651							MRI pre-processing	DICOM images converted to NIFTI format	anatomy_FA30_run05_sub013	anatomy/FLASH/meflash_30_05.nii.gz	OpenfMRI	ds000117	http://openfmri.s3.amazonaws.com/tarballs/ds117_sub013_raw.tgz
sub014	Stimuli	mri stimuli	Experimental Design	MRI Acquisition	Siemens 3T Tim Trio	Siemens, Erlangen, Germany	3	tesla	UNITSONT	UO:0000228	birdcage	12	Multi-Echo FLASH		1x1x1	millimeter	UNITSONT	UO:0000016	1	20	millisecond	UNITSONT	UO:0000028	13.35	millisecond	UNITSONT	UO:0000028	30	degree	UNITSONT	UO:0000185	900	millisecond	UNITSONT	UO:0000028	651							MRI pre-processing	DICOM images converted to NIFTI format	anatomy_FA30_run05_sub014	anatomy/FLASH/meflash_30_05.nii.gz	OpenfMRI	ds000117	http://openfmri.s3.amazonaws.com/tarballs/ds117_sub014_raw.tgz
sub015	Stimuli	mri stimuli	Experimental Design	MRI Acquisition	Siemens 3T Tim Trio	Siemens, Erlangen, Germany	3	tesla	UNITSONT	UO:0000228	birdcage	12	Multi-Echo FLASH		1x1x1	millimeter	UNITSONT	UO:0000016	1	20	millisecond	UNITSONT	UO:0000028	13.35	millisecond	UNITSONT	UO:0000028	30	degree	UNITSONT	UO:0000185	900	millisecond	UNITSONT	UO:0000028	651							MRI pre-processing	DICOM images converted to NIFTI format	anatomy_FA30_run05_sub015	anatomy/FLASH/meflash_30_05.nii.gz	OpenfMRI	ds000117	http://openfmri.s3.amazonaws.com/tarballs/ds117_sub015_raw.tgz
sub016	Stimuli	mri stimuli	Experimental Design	MRI Acquisition	Siemens 3T Tim Trio	Siemens, Erlangen, Germany	3	tesla	UNITSONT	UO:0000228	birdcage	12	Multi-Echo FLASH		1x1x1	millimeter	UNITSONT	UO:0000016	1	20	millisecond	UNITSONT	UO:0000028	13.35	millisecond	UNITSONT	UO:0000028	30	degree	UNITSONT	UO:0000185	900	millisecond	UNITSONT	UO:0000028	651							MRI pre-processing	DICOM images converted to NIFTI format	anatomy_FA30_run05_sub016	anatomy/FLASH/meflash_30_05.nii.gz	OpenfMRI	ds000117	http://openfmri.s3.amazonaws.com/tarballs/ds117_sub016_raw.tgz
sub017	Stimuli	mri stimuli	Experimental Design	MRI Acquisition	Siemens 3T Tim Trio	Siemens, Erlangen, Germany	3	tesla	UNITSONT	UO:0000228	birdcage	12	Multi-Echo FLASH		1x1x1	millimeter	UNITSONT	UO:0000016	1	20	millisecond	UNITSONT	UO:0000028	13.35	millisecond	UNITSONT	UO:0000028	30	degree	UNITSONT	UO:0000185	900	millisecond	UNITSONT	UO:0000028	651							MRI pre-processing	DICOM images converted to NIFTI format	anatomy_FA30_run05_sub017	anatomy/FLASH/meflash_30_05.nii.gz	OpenfMRI	ds000117	http://openfmri.s3.amazonaws.com/tarballs/ds117_sub017_raw.tgz
sub018	Stimuli	mri stimuli	Experimental Design	MRI Acquisition	Siemens 3T Tim Trio	Siemens, Erlangen, Germany	3	tesla	UNITSONT	UO:0000228	birdcage	12	Multi-Echo FLASH		1x1x1	millimeter	UNITSONT	UO:0000016	1	20	millisecond	UNITSONT	UO:0000028	13.35	millisecond	UNITSONT	UO:0000028	30	degree	UNITSONT	UO:0000185	900	millisecond	UNITSONT	UO:0000028	651							MRI pre-processing	DICOM images converted to NIFTI format	anatomy_FA30_run05_sub018	anatomy/FLASH/meflash_30_05.nii.gz	OpenfMRI	ds000117	http://openfmri.s3.amazonaws.com/tarballs/ds117_sub018_raw.tgz
sub019	Stimuli	mri stimuli	Experimental Design	MRI Acquisition	Siemens 3T Tim Trio	Siemens, Erlangen, Germany	3	tesla	UNITSONT	UO:0000228	birdcage	12	Multi-Echo FLASH		1x1x1	millimeter	UNITSONT	UO:0000016	1	20	millisecond	UNITSONT	UO:0000028	13.35	millisecond	UNITSONT	UO:0000028	30	degree	UNITSONT	UO:0000185	900	millisecond	UNITSONT	UO:0000028	651							MRI pre-processing	DICOM images converted to NIFTI format	anatomy_FA30_run05_sub019	anatomy/FLASH/meflash_30_05.nii.gz	OpenfMRI	ds000117	http://openfmri.s3.amazonaws.com/tarballs/ds117_sub019_raw.tgz
#anatomy_FA30_run06
sub001	Stimuli	mri stimuli	Experimental Design	MRI Acquisition	Siemens 3T Tim Trio	Siemens, Erlangen, Germany	3	tesla	UNITSONT	UO:0000228	birdcage	12	Multi-Echo FLASH		1x1x1	millimeter	UNITSONT	UO:0000016	1	20	millisecond	UNITSONT	UO:0000028	15.65	millisecond	UNITSONT	UO:0000028	30	degree	UNITSONT	UO:0000185	900	millisecond	UNITSONT	UO:0000028	651							MRI pre-processing	DICOM images converted to NIFTI format	anatomy_FA30_run06_sub001	anatomy/FLASH/meflash_30_06.nii.gz	OpenfMRI	ds000117	http://openfmri.s3.amazonaws.com/tarballs/ds117_sub001_raw.tgz
sub002	Stimuli	mri stimuli	Experimental Design	MRI Acquisition	Siemens 3T Tim Trio	Siemens, Erlangen, Germany	3	tesla	UNITSONT	UO:0000228	birdcage	12	Multi-Echo FLASH		1x1x1	millimeter	UNITSONT	UO:0000016	1	20	millisecond	UNITSONT	UO:0000028	15.65	millisecond	UNITSONT	UO:0000028	30	degree	UNITSONT	UO:0000185	900	millisecond	UNITSONT	UO:0000028	651							MRI pre-processing	DICOM images converted to NIFTI format	anatomy_FA30_run06_sub002	anatomy/FLASH/meflash_30_06.nii.gz	OpenfMRI	ds000117	http://openfmri.s3.amazonaws.com/tarballs/ds117_sub002_raw.tgz
sub003	Stimuli	mri stimuli	Experimental Design	MRI Acquisition	Siemens 3T Tim Trio	Siemens, Erlangen, Germany	3	tesla	UNITSONT	UO:0000228	birdcage	12	Multi-Echo FLASH		1x1x1	millimeter	UNITSONT	UO:0000016	1	20	millisecond	UNITSONT	UO:0000028	15.65	millisecond	UNITSONT	UO:0000028	30	degree	UNITSONT	UO:0000185	900	millisecond	UNITSONT	UO:0000028	651							MRI pre-processing	DICOM images converted to NIFTI format	anatomy_FA30_run06_sub003	anatomy/FLASH/meflash_30_06.nii.gz	OpenfMRI	ds000117	http://openfmri.s3.amazonaws.com/tarballs/ds117_sub003_raw.tgz
sub004	Stimuli	mri stimuli	Experimental Design	MRI Acquisition	Siemens 3T Tim Trio	Siemens, Erlangen, Germany	3	tesla	UNITSONT	UO:0000228	birdcage	12	Multi-Echo FLASH		1x1x1	millimeter	UNITSONT	UO:0000016	1	20	millisecond	UNITSONT	UO:0000028	15.65	millisecond	UNITSONT	UO:0000028	30	degree	UNITSONT	UO:0000185	900	millisecond	UNITSONT	UO:0000028	651							MRI pre-processing	DICOM images converted to NIFTI format	anatomy_FA30_run06_sub004	anatomy/FLASH/meflash_30_06.nii.gz	OpenfMRI	ds000117	http://openfmri.s3.amazonaws.com/tarballs/ds117_sub004_raw.tgz
sub005	Stimuli	mri stimuli	Experimental Design	MRI Acquisition	Siemens 3T Tim Trio	Siemens, Erlangen, Germany	3	tesla	UNITSONT	UO:0000228	birdcage	12	Multi-Echo FLASH		1x1x1	millimeter	UNITSONT	UO:0000016	1	20	millisecond	UNITSONT	UO:0000028	15.65	millisecond	UNITSONT	UO:0000028	30	degree	UNITSONT	UO:0000185	900	millisecond	UNITSONT	UO:0000028	651							MRI pre-processing	DICOM images converted to NIFTI format	anatomy_FA30_run06_sub005	anatomy/FLASH/meflash_30_06.nii.gz	OpenfMRI	ds000117	http://openfmri.s3.amazonaws.com/tarballs/ds117_sub005_raw.tgz
sub006	Stimuli	mri stimuli	Experimental Design	MRI Acquisition	Siemens 3T Tim Trio	Siemens, Erlangen, Germany	3	tesla	UNITSONT	UO:0000228	birdcage	12	Multi-Echo FLASH		1x1x1	millimeter	UNITSONT	UO:0000016	1	20	millisecond	UNITSONT	UO:0000028	15.65	millisecond	UNITSONT	UO:0000028	30	degree	UNITSONT	UO:0000185	900	millisecond	UNITSONT	UO:0000028	651							MRI pre-processing	DICOM images converted to NIFTI format	anatomy_FA30_run06_sub006	anatomy/FLASH/meflash_30_06.nii.gz	OpenfMRI	ds000117	http://openfmri.s3.amazonaws.com/tarballs/ds117_sub006_raw.tgz
sub007	Stimuli	mri stimuli	Experimental Design	MRI Acquisition	Siemens 3T Tim Trio	Siemens, Erlangen, Germany	3	tesla	UNITSONT	UO:0000228	birdcage	12	Multi-Echo FLASH		1x1x1	millimeter	UNITSONT	UO:0000016	1	20	millisecond	UNITSONT	UO:0000028	15.65	millisecond	UNITSONT	UO:0000028	30	degree	UNITSONT	UO:0000185	900	millisecond	UNITSONT	UO:0000028	651							MRI pre-processing	DICOM images converted to NIFTI format	anatomy_FA30_run06_sub007	anatomy/FLASH/meflash_30_06.nii.gz	OpenfMRI	ds000117	http://openfmri.s3.amazonaws.com/tarballs/ds117_sub007_raw.tgz
sub008	Stimuli	mri stimuli	Experimental Design	MRI Acquisition	Siemens 3T Tim Trio	Siemens, Erlangen, Germany	3	tesla	UNITSONT	UO:0000228	birdcage	12	Multi-Echo FLASH		1x1x1	millimeter	UNITSONT	UO:0000016	1	20	millisecond	UNITSONT	UO:0000028	15.65	millisecond	UNITSONT	UO:0000028	30	degree	UNITSONT	UO:0000185	900	millisecond	UNITSONT	UO:0000028	651							MRI pre-processing	DICOM images converted to NIFTI format	anatomy_FA30_run06_sub008	anatomy/FLASH/meflash_30_06.nii.gz	OpenfMRI	ds000117	http://openfmri.s3.amazonaws.com/tarballs/ds117_sub008_raw.tgz
sub009	Stimuli	mri stimuli	Experimental Design	MRI Acquisition	Siemens 3T Tim Trio	Siemens, Erlangen, Germany	3	tesla	UNITSONT	UO:0000228	birdcage	12	Multi-Echo FLASH		1x1x1	millimeter	UNITSONT	UO:0000016	1	20	millisecond	UNITSONT	UO:0000028	15.65	millisecond	UNITSONT	UO:0000028	30	degree	UNITSONT	UO:0000185	900	millisecond	UNITSONT	UO:0000028	651							MRI pre-processing	DICOM images converted to NIFTI format	anatomy_FA30_run06_sub009	anatomy/FLASH/meflash_30_06.nii.gz	OpenfMRI	ds000117	http://openfmri.s3.amazonaws.com/tarballs/ds117_sub009_raw.tgz
sub010	Stimuli	mri stimuli	Experimental Design	MRI Acquisition	Siemens 3T Tim Trio	Siemens, Erlangen, Germany	3	tesla	UNITSONT	UO:0000228	birdcage	12	Multi-Echo FLASH		1x1x1	millimeter	UNITSONT	UO:0000016	1	20	millisecond	UNITSONT	UO:0000028	15.65	millisecond	UNITSONT	UO:0000028	30	degree	UNITSONT	UO:0000185	900	millisecond	UNITSONT	UO:0000028	651							MRI pre-processing	DICOM images converted to NIFTI format	anatomy_FA30_run06_sub010	anatomy/FLASH/meflash_30_06.nii.gz	OpenfMRI	ds000117	http://openfmri.s3.amazonaws.com/tarballs/ds117_sub010_raw.tgz
sub011	Stimuli	mri stimuli	Experimental Design	MRI Acquisition	Siemens 3T Tim Trio	Siemens, Erlangen, Germany	3	tesla	UNITSONT	UO:0000228	birdcage	12	Multi-Echo FLASH		1x1x1	millimeter	UNITSONT	UO:0000016	1	20	millisecond	UNITSONT	UO:0000028	15.65	millisecond	UNITSONT	UO:0000028	30	degree	UNITSONT	UO:0000185	900	millisecond	UNITSONT	UO:0000028	651							MRI pre-processing	DICOM images converted to NIFTI format	anatomy_FA30_run06_sub011	anatomy/FLASH/meflash_30_06.nii.gz	OpenfMRI	ds000117	http://openfmri.s3.amazonaws.com/tarballs/ds117_sub011_raw.tgz
sub012	Stimuli	mri stimuli	Experimental Design	MRI Acquisition	Siemens 3T Tim Trio	Siemens, Erlangen, Germany	3	tesla	UNITSONT	UO:0000228	birdcage	12	Multi-Echo FLASH		1x1x1	millimeter	UNITSONT	UO:0000016	1	20	millisecond	UNITSONT	UO:0000028	15.65	millisecond	UNITSONT	UO:0000028	30	degree	UNITSONT	UO:0000185	900	millisecond	UNITSONT	UO:0000028	651							MRI pre-processing	DICOM images converted to NIFTI format	anatomy_FA30_run06_sub012	anatomy/FLASH/meflash_30_06.nii.gz	OpenfMRI	ds000117	http://openfmri.s3.amazonaws.com/tarballs/ds117_sub012_raw.tgz
sub013	Stimuli	mri stimuli	Experimental Design	MRI Acquisition	Siemens 3T Tim Trio	Siemens, Erlangen, Germany	3	tesla	UNITSONT	UO:0000228	birdcage	12	Multi-Echo FLASH		1x1x1	millimeter	UNITSONT	UO:0000016	1	20	millisecond	UNITSONT	UO:0000028	15.65	millisecond	UNITSONT	UO:0000028	30	degree	UNITSONT	UO:0000185	900	millisecond	UNITSONT	UO:0000028	651							MRI pre-processing	DICOM images converted to NIFTI format	anatomy_FA30_run06_sub013	anatomy/FLASH/meflash_30_06.nii.gz	OpenfMRI	ds000117	http://openfmri.s3.amazonaws.com/tarballs/ds117_sub013_raw.tgz
sub014	Stimuli	mri stimuli	Experimental Design	MRI Acquisition	Siemens 3T Tim Trio	Siemens, Erlangen, Germany	3	tesla	UNITSONT	UO:0000228	birdcage	12	Multi-Echo FLASH		1x1x1	millimeter	UNITSONT	UO:0000016	1	20	millisecond	UNITSONT	UO:0000028	15.65	millisecond	UNITSONT	UO:0000028	30	degree	UNITSONT	UO:0000185	900	millisecond	UNITSONT	UO:0000028	651							MRI pre-processing	DICOM images converted to NIFTI format	anatomy_FA30_run06_sub014	anatomy/FLASH/meflash_30_06.nii.gz	OpenfMRI	ds000117	http://openfmri.s3.amazonaws.com/tarballs/ds117_sub014_raw.tgz
sub015	Stimuli	mri stimuli	Experimental Design	MRI Acquisition	Siemens 3T Tim Trio	Siemens, Erlangen, Germany	3	tesla	UNITSONT	UO:0000228	birdcage	12	Multi-Echo FLASH		1x1x1	millimeter	UNITSONT	UO:0000016	1	20	millisecond	UNITSONT	UO:0000028	15.65	millisecond	UNITSONT	UO:0000028	30	degree	UNITSONT	UO:0000185	900	millisecond	UNITSONT	UO:0000028	651							MRI pre-processing	DICOM images converted to NIFTI format	anatomy_FA30_run06_sub015	anatomy/FLASH/meflash_30_06.nii.gz	OpenfMRI	ds000117	http://openfmri.s3.amazonaws.com/tarballs/ds117_sub015_raw.tgz
sub016	Stimuli	mri stimuli	Experimental Design	MRI Acquisition	Siemens 3T Tim Trio	Siemens, Erlangen, Germany	3	tesla	UNITSONT	UO:0000228	birdcage	12	Multi-Echo FLASH		1x1x1	millimeter	UNITSONT	UO:0000016	1	20	millisecond	UNITSONT	UO:0000028	15.65	millisecond	UNITSONT	UO:0000028	30	degree	UNITSONT	UO:0000185	900	millisecond	UNITSONT	UO:0000028	651							MRI pre-processing	DICOM images converted to NIFTI format	anatomy_FA30_run06_sub016	anatomy/FLASH/meflash_30_06.nii.gz	OpenfMRI	ds000117	http://openfmri.s3.amazonaws.com/tarballs/ds117_sub016_raw.tgz
sub017	Stimuli	mri stimuli	Experimental Design	MRI Acquisition	Siemens 3T Tim Trio	Siemens, Erlangen, Germany	3	tesla	UNITSONT	UO:0000228	birdcage	12	Multi-Echo FLASH		1x1x1	millimeter	UNITSONT	UO:0000016	1	20	millisecond	UNITSONT	UO:0000028	15.65	millisecond	UNITSONT	UO:0000028	30	degree	UNITSONT	UO:0000185	900	millisecond	UNITSONT	UO:0000028	651							MRI pre-processing	DICOM images converted to NIFTI format	anatomy_FA30_run06_sub017	anatomy/FLASH/meflash_30_06.nii.gz	OpenfMRI	ds000117	http://openfmri.s3.amazonaws.com/tarballs/ds117_sub017_raw.tgz
sub018	Stimuli	mri stimuli	Experimental Design	MRI Acquisition	Siemens 3T Tim Trio	Siemens, Erlangen, Germany	3	tesla	UNITSONT	UO:0000228	birdcage	12	Multi-Echo FLASH		1x1x1	millimeter	UNITSONT	UO:0000016	1	20	millisecond	UNITSONT	UO:0000028	15.65	millisecond	UNITSONT	UO:0000028	30	degree	UNITSONT	UO:0000185	900	millisecond	UNITSONT	UO:0000028	651							MRI pre-processing	DICOM images converted to NIFTI format	anatomy_FA30_run06_sub018	anatomy/FLASH/meflash_30_06.nii.gz	OpenfMRI	ds000117	http://openfmri.s3.amazonaws.com/tarballs/ds117_sub018_raw.tgz
sub019	Stimuli	mri stimuli	Experimental Design	MRI Acquisition	Siemens 3T Tim Trio	Siemens, Erlangen, Germany	3	tesla	UNITSONT	UO:0000228	birdcage	12	Multi-Echo FLASH		1x1x1	millimeter	UNITSONT	UO:0000016	1	20	millisecond	UNITSONT	UO:0000028	15.65	millisecond	UNITSONT	UO:0000028	30	degree	UNITSONT	UO:0000185	900	millisecond	UNITSONT	UO:0000028	651							MRI pre-processing	DICOM images converted to NIFTI format	anatomy_FA30_run06_sub019	anatomy/FLASH/meflash_30_06.nii.gz	OpenfMRI	ds000117	http://openfmri.s3.amazonaws.com/tarballs/ds117_sub019_raw.tgz
#BOLD_run001
sub001	Stimuli	mri stimuli	Experimental Design	MRI Acquisition	Siemens 3T Tim Trio	Siemens, Erlangen, Germany	3	tesla	UNITSONT	UO:0000228	birdcage	12	BOLD image		3x3x3.9	millimeter	UNITSONT	UO:0000016	210	2000	millisecond	UNITSONT	UO:0000028	30	millisecond	UNITSONT	UO:0000028	78	degree	UNITSONT	UO:0000185						33	axial	3	millimeter	UNITSONT	UO:0000016	MRI pre-processing	DICOM images converted to NIFTI format	BOLD_run01_sub001	BOLD/task001_run001/bold.nii.gz	OpenfMRI	ds000117	http://openfmri.s3.amazonaws.com/tarballs/ds117_sub001_raw.tgz
sub002	Stimuli	mri stimuli	Experimental Design	MRI Acquisition	Siemens 3T Tim Trio	Siemens, Erlangen, Germany	3	tesla	UNITSONT	UO:0000228	birdcage	12	BOLD image		3x3x3.75	millimeter	UNITSONT	UO:0000016	210	2000	millisecond	UNITSONT	UO:0000028	30	millisecond	UNITSONT	UO:0000028	78	degree	UNITSONT	UO:0000185						33	axial	3	millimeter	UNITSONT	UO:0000016	MRI pre-processing	DICOM images converted to NIFTI format	BOLD_run01_sub002	BOLD/task001_run001/bold.nii.gz	OpenfMRI	ds000117	http://openfmri.s3.amazonaws.com/tarballs/ds117_sub002_raw.tgz
sub003	Stimuli	mri stimuli	Experimental Design	MRI Acquisition	Siemens 3T Tim Trio	Siemens, Erlangen, Germany	3	tesla	UNITSONT	UO:0000228	birdcage	12	BOLD image		3x3x3.9	millimeter	UNITSONT	UO:0000016	210	2000	millisecond	UNITSONT	UO:0000028	30	millisecond	UNITSONT	UO:0000028	78	degree	UNITSONT	UO:0000185						33	axial	3	millimeter	UNITSONT	UO:0000016	MRI pre-processing	DICOM images converted to NIFTI format	BOLD_run01_sub003	BOLD/task001_run001/bold.nii.gz	OpenfMRI	ds000117	http://openfmri.s3.amazonaws.com/tarballs/ds117_sub003_raw.tgz
sub004	Stimuli	mri stimuli	Experimental Design	MRI Acquisition	Siemens 3T Tim Trio	Siemens, Erlangen, Germany	3	tesla	UNITSONT	UO:0000228	birdcage	12	BOLD image		3x3x3.9	millimeter	UNITSONT	UO:0000016	210	2000	millisecond	UNITSONT	UO:0000028	30	millisecond	UNITSONT	UO:0000028	78	degree	UNITSONT	UO:0000185						33	axial	3	millimeter	UNITSONT	UO:0000016	MRI pre-processing	DICOM images converted to NIFTI format	BOLD_run01_sub004	BOLD/task001_run001/bold.nii.gz	OpenfMRI	ds000117	http://openfmri.s3.amazonaws.com/tarballs/ds117_sub004_raw.tgz
sub005	Stimuli	mri stimuli	Experimental Design	MRI Acquisition	Siemens 3T Tim Trio	Siemens, Erlangen, Germany	3	tesla	UNITSONT	UO:0000228	birdcage	12	BOLD image		3x3x3.9	millimeter	UNITSONT	UO:0000016	210	2000	millisecond	UNITSONT	UO:0000028	30	millisecond	UNITSONT	UO:0000028	78	degree	UNITSONT	UO:0000185						33	axial	3	millimeter	UNITSONT	UO:0000016	MRI pre-processing	DICOM images converted to NIFTI format	BOLD_run01_sub005	BOLD/task001_run001/bold.nii.gz	OpenfMRI	ds000117	http://openfmri.s3.amazonaws.com/tarballs/ds117_sub005_raw.tgz
sub006	Stimuli	mri stimuli	Experimental Design	MRI Acquisition	Siemens 3T Tim Trio	Siemens, Erlangen, Germany	3	tesla	UNITSONT	UO:0000228	birdcage	12	BOLD image		3x3x3.75	millimeter	UNITSONT	UO:0000016	210	2000	millisecond	UNITSONT	UO:0000028	30	millisecond	UNITSONT	UO:0000028	78	degree	UNITSONT	UO:0000185						33	axial	3	millimeter	UNITSONT	UO:0000016	MRI pre-processing	DICOM images converted to NIFTI format	BOLD_run01_sub006	BOLD/task001_run001/bold.nii.gz	OpenfMRI	ds000117	http://openfmri.s3.amazonaws.com/tarballs/ds117_sub006_raw.tgz
sub007	Stimuli	mri stimuli	Experimental Design	MRI Acquisition	Siemens 3T Tim Trio	Siemens, Erlangen, Germany	3	tesla	UNITSONT	UO:0000228	birdcage	12	BOLD image		3x3x4.05	millimeter	UNITSONT	UO:0000016	210	2000	millisecond	UNITSONT	UO:0000028	30	millisecond	UNITSONT	UO:0000028	78	degree	UNITSONT	UO:0000185						33	axial	3	millimeter	UNITSONT	UO:0000016	MRI pre-processing	DICOM images converted to NIFTI format	BOLD_run01_sub007	BOLD/task001_run001/bold.nii.gz	OpenfMRI	ds000117	http://openfmri.s3.amazonaws.com/tarballs/ds117_sub007_raw.tgz
sub008	Stimuli	mri stimuli	Experimental Design	MRI Acquisition	Siemens 3T Tim Trio	Siemens, Erlangen, Germany	3	tesla	UNITSONT	UO:0000228	birdcage	12	BOLD image		3x3x3.75	millimeter	UNITSONT	UO:0000016	210	2000	millisecond	UNITSONT	UO:0000028	30	millisecond	UNITSONT	UO:0000028	78	degree	UNITSONT	UO:0000185						33	axial	3	millimeter	UNITSONT	UO:0000016	MRI pre-processing	DICOM images converted to NIFTI format	BOLD_run01_sub008	BOLD/task001_run001/bold.nii.gz	OpenfMRI	ds000117	http://openfmri.s3.amazonaws.com/tarballs/ds117_sub008_raw.tgz
sub009	Stimuli	mri stimuli	Experimental Design	MRI Acquisition	Siemens 3T Tim Trio	Siemens, Erlangen, Germany	3	tesla	UNITSONT	UO:0000228	birdcage	12	BOLD image		3x3x3.75	millimeter	UNITSONT	UO:0000016	210	2000	millisecond	UNITSONT	UO:0000028	30	millisecond	UNITSONT	UO:0000028	78	degree	UNITSONT	UO:0000185						33	axial	3	millimeter	UNITSONT	UO:0000016	MRI pre-processing	DICOM images converted to NIFTI format	BOLD_run01_sub009	BOLD/task001_run001/bold.nii.gz	OpenfMRI	ds000117	http://openfmri.s3.amazonaws.com/tarballs/ds117_sub009_raw.tgz
sub010	Stimuli	mri stimuli	Experimental Design	MRI Acquisition	Siemens 3T Tim Trio	Siemens, Erlangen, Germany	3	tesla	UNITSONT	UO:0000228	birdcage	12	BOLD image		3x3x3.75	millimeter	UNITSONT	UO:0000016	210	2000	millisecond	UNITSONT	UO:0000028	30	millisecond	UNITSONT	UO:0000028	78	degree	UNITSONT	UO:0000185						33	axial	3	millimeter	UNITSONT	UO:0000016	MRI pre-processing	DICOM images converted to NIFTI format	BOLD_run01_sub010	BOLD/task001_run001/bold.nii.gz	OpenfMRI	ds000117	http://openfmri.s3.amazonaws.com/tarballs/ds117_sub010_raw.tgz
sub011	Stimuli	mri stimuli	Experimental Design	MRI Acquisition	Siemens 3T Tim Trio	Siemens, Erlangen, Germany	3	tesla	UNITSONT	UO:0000228	birdcage	12	BOLD image		3x3x3.9	millimeter	UNITSONT	UO:0000016	210	2000	millisecond	UNITSONT	UO:0000028	30	millisecond	UNITSONT	UO:0000028	78	degree	UNITSONT	UO:0000185						33	axial	3	millimeter	UNITSONT	UO:0000016	MRI pre-processing	DICOM images converted to NIFTI format	BOLD_run01_sub011	BOLD/task001_run001/bold.nii.gz	OpenfMRI	ds000117	http://openfmri.s3.amazonaws.com/tarballs/ds117_sub011_raw.tgz
sub012	Stimuli	mri stimuli	Experimental Design	MRI Acquisition	Siemens 3T Tim Trio	Siemens, Erlangen, Germany	3	tesla	UNITSONT	UO:0000228	birdcage	12	BOLD image		3x3x3.9	millimeter	UNITSONT	UO:0000016	210	2000	millisecond	UNITSONT	UO:0000028	30	millisecond	UNITSONT	UO:0000028	78	degree	UNITSONT	UO:0000185						33	axial	3	millimeter	UNITSONT	UO:0000016	MRI pre-processing	DICOM images converted to NIFTI format	BOLD_run01_sub012	BOLD/task001_run001/bold.nii.gz	OpenfMRI	ds000117	http://openfmri.s3.amazonaws.com/tarballs/ds117_sub012_raw.tgz
sub013	Stimuli	mri stimuli	Experimental Design	MRI Acquisition	Siemens 3T Tim Trio	Siemens, Erlangen, Germany	3	tesla	UNITSONT	UO:0000228	birdcage	12	BOLD image		3x3x3.75	millimeter	UNITSONT	UO:0000016	210	2000	millisecond	UNITSONT	UO:0000028	30	millisecond	UNITSONT	UO:0000028	78	degree	UNITSONT	UO:0000185						33	axial	3	millimeter	UNITSONT	UO:0000016	MRI pre-processing	DICOM images converted to NIFTI format	BOLD_run01_sub013	BOLD/task001_run001/bold.nii.gz	OpenfMRI	ds000117	http://openfmri.s3.amazonaws.com/tarballs/ds117_sub013_raw.tgz
sub014	Stimuli	mri stimuli	Experimental Design	MRI Acquisition	Siemens 3T Tim Trio	Siemens, Erlangen, Germany	3	tesla	UNITSONT	UO:0000228	birdcage	12	BOLD image		3x3x3.75	millimeter	UNITSONT	UO:0000016	210	2000	millisecond	UNITSONT	UO:0000028	30	millisecond	UNITSONT	UO:0000028	78	degree	UNITSONT	UO:0000185						33	axial	3	millimeter	UNITSONT	UO:0000016	MRI pre-processing	DICOM images converted to NIFTI format	BOLD_run01_sub014	BOLD/task001_run001/bold.nii.gz	OpenfMRI	ds000117	http://openfmri.s3.amazonaws.com/tarballs/ds117_sub014_raw.tgz
sub015	Stimuli	mri stimuli	Experimental Design	MRI Acquisition	Siemens 3T Tim Trio	Siemens, Erlangen, Germany	3	tesla	UNITSONT	UO:0000228	birdcage	12	BOLD image		3x3x3.9	millimeter	UNITSONT	UO:0000016	210	2000	millisecond	UNITSONT	UO:0000028	30	millisecond	UNITSONT	UO:0000028	78	degree	UNITSONT	UO:0000185						33	axial	3	millimeter	UNITSONT	UO:0000016	MRI pre-processing	DICOM images converted to NIFTI format	BOLD_run01_sub015	BOLD/task001_run001/bold.nii.gz	OpenfMRI	ds000117	http://openfmri.s3.amazonaws.com/tarballs/ds117_sub015_raw.tgz
sub016	Stimuli	mri stimuli	Experimental Design	MRI Acquisition	Siemens 3T Tim Trio	Siemens, Erlangen, Germany	3	tesla	UNITSONT	UO:0000228	birdcage	12	BOLD image		3x3x3.75	millimeter	UNITSONT	UO:0000016	210	2000	millisecond	UNITSONT	UO:0000028	30	millisecond	UNITSONT	UO:0000028	78	degree	UNITSONT	UO:0000185						33	axial	3	millimeter	UNITSONT	UO:0000016	MRI pre-processing	DICOM images converted to NIFTI format	BOLD_run01_sub016	BOLD/task001_run001/bold.nii.gz	OpenfMRI	ds000117	http://openfmri.s3.amazonaws.com/tarballs/ds117_sub016_raw.tgz
sub017	Stimuli	mri stimuli	Experimental Design	MRI Acquisition	Siemens 3T Tim Trio	Siemens, Erlangen, Germany	3	tesla	UNITSONT	UO:0000228	birdcage	12	BOLD image		3x3x3.75	millimeter	UNITSONT	UO:0000016	210	2000	millisecond	UNITSONT	UO:0000028	30	millisecond	UNITSONT	UO:0000028	78	degree	UNITSONT	UO:0000185						33	axial	3	millimeter	UNITSONT	UO:0000016	MRI pre-processing	DICOM images converted to NIFTI format	BOLD_run01_sub017	BOLD/task001_run001/bold.nii.gz	OpenfMRI	ds000117	http://openfmri.s3.amazonaws.com/tarballs/ds117_sub017_raw.tgz
sub018	Stimuli	mri stimuli	Experimental Design	MRI Acquisition	Siemens 3T Tim Trio	Siemens, Erlangen, Germany	3	tesla	UNITSONT	UO:0000228	birdcage	12	BOLD image		3x3x3.9	millimeter	UNITSONT	UO:0000016	210	2000	millisecond	UNITSONT	UO:0000028	30	millisecond	UNITSONT	UO:0000028	78	degree	UNITSONT	UO:0000185						33	axial	3	millimeter	UNITSONT	UO:0000016	MRI pre-processing	DICOM images converted to NIFTI format	BOLD_run01_sub018	BOLD/task001_run001/bold.nii.gz	OpenfMRI	ds000117	http://openfmri.s3.amazonaws.com/tarballs/ds117_sub018_raw.tgz
sub019	Stimuli	mri stimuli	Experimental Design	MRI Acquisition	Siemens 3T Tim Trio	Siemens, Erlangen, Germany	3	tesla	UNITSONT	UO:0000228	birdcage	12	BOLD image		3x3x4.05	millimeter	UNITSONT	UO:0000016	210	2000	millisecond	UNITSONT	UO:0000028	30	millisecond	UNITSONT	UO:0000028	78	degree	UNITSONT	UO:0000185						33	axial	3	millimeter	UNITSONT	UO:0000016	MRI pre-processing	DICOM images converted to NIFTI format	BOLD_run01_sub019	BOLD/task001_run001/bold.nii.gz	OpenfMRI	ds000117	http://openfmri.s3.amazonaws.com/tarballs/ds117_sub019_raw.tgz
#BOLD_run002
sub001	Stimuli	mri stimuli	Experimental Design	MRI Acquisition	Siemens 3T Tim Trio	Siemens, Erlangen, Germany	3	tesla	UNITSONT	UO:0000228	birdcage	12	BOLD image		3x3x3.9	millimeter	UNITSONT	UO:0000016	210	2000	millisecond	UNITSONT	UO:0000028	30	millisecond	UNITSONT	UO:0000028	78	degree	UNITSONT	UO:0000185						33	axial	3	millimeter	UNITSONT	UO:0000016	MRI pre-processing	DICOM images converted to NIFTI format	BOLD_run02_sub001	BOLD/task001_run002/bold.nii.gz	OpenfMRI	ds000117	http://openfmri.s3.amazonaws.com/tarballs/ds117_sub001_raw.tgz
sub002	Stimuli	mri stimuli	Experimental Design	MRI Acquisition	Siemens 3T Tim Trio	Siemens, Erlangen, Germany	3	tesla	UNITSONT	UO:0000228	birdcage	12	BOLD image		3x3x3.75	millimeter	UNITSONT	UO:0000016	210	2000	millisecond	UNITSONT	UO:0000028	30	millisecond	UNITSONT	UO:0000028	78	degree	UNITSONT	UO:0000185						33	axial	3	millimeter	UNITSONT	UO:0000016	MRI pre-processing	DICOM images converted to NIFTI format	BOLD_run02_sub002	BOLD/task001_run002/bold.nii.gz	OpenfMRI	ds000117	http://openfmri.s3.amazonaws.com/tarballs/ds117_sub002_raw.tgz
sub003	Stimuli	mri stimuli	Experimental Design	MRI Acquisition	Siemens 3T Tim Trio	Siemens, Erlangen, Germany	3	tesla	UNITSONT	UO:0000228	birdcage	12	BOLD image		3x3x3.9	millimeter	UNITSONT	UO:0000016	210	2000	millisecond	UNITSONT	UO:0000028	30	millisecond	UNITSONT	UO:0000028	78	degree	UNITSONT	UO:0000185						33	axial	3	millimeter	UNITSONT	UO:0000016	MRI pre-processing	DICOM images converted to NIFTI format	BOLD_run02_sub003	BOLD/task001_run002/bold.nii.gz	OpenfMRI	ds000117	http://openfmri.s3.amazonaws.com/tarballs/ds117_sub003_raw.tgz
sub004	Stimuli	mri stimuli	Experimental Design	MRI Acquisition	Siemens 3T Tim Trio	Siemens, Erlangen, Germany	3	tesla	UNITSONT	UO:0000228	birdcage	12	BOLD image		3x3x3.9	millimeter	UNITSONT	UO:0000016	210	2000	millisecond	UNITSONT	UO:0000028	30	millisecond	UNITSONT	UO:0000028	78	degree	UNITSONT	UO:0000185						33	axial	3	millimeter	UNITSONT	UO:0000016	MRI pre-processing	DICOM images converted to NIFTI format	BOLD_run02_sub004	BOLD/task001_run002/bold.nii.gz	OpenfMRI	ds000117	http://openfmri.s3.amazonaws.com/tarballs/ds117_sub004_raw.tgz
sub005	Stimuli	mri stimuli	Experimental Design	MRI Acquisition	Siemens 3T Tim Trio	Siemens, Erlangen, Germany	3	tesla	UNITSONT	UO:0000228	birdcage	12	BOLD image		3x3x3.9	millimeter	UNITSONT	UO:0000016	210	2000	millisecond	UNITSONT	UO:0000028	30	millisecond	UNITSONT	UO:0000028	78	degree	UNITSONT	UO:0000185						33	axial	3	millimeter	UNITSONT	UO:0000016	MRI pre-processing	DICOM images converted to NIFTI format	BOLD_run02_sub005	BOLD/task001_run002/bold.nii.gz	OpenfMRI	ds000117	http://openfmri.s3.amazonaws.com/tarballs/ds117_sub005_raw.tgz
sub006	Stimuli	mri stimuli	Experimental Design	MRI Acquisition	Siemens 3T Tim Trio	Siemens, Erlangen, Germany	3	tesla	UNITSONT	UO:0000228	birdcage	12	BOLD image		3x3x3.75	millimeter	UNITSONT	UO:0000016	210	2000	millisecond	UNITSONT	UO:0000028	30	millisecond	UNITSONT	UO:0000028	78	degree	UNITSONT	UO:0000185						33	axial	3	millimeter	UNITSONT	UO:0000016	MRI pre-processing	DICOM images converted to NIFTI format	BOLD_run02_sub006	BOLD/task001_run002/bold.nii.gz	OpenfMRI	ds000117	http://openfmri.s3.amazonaws.com/tarballs/ds117_sub006_raw.tgz
sub007	Stimuli	mri stimuli	Experimental Design	MRI Acquisition	Siemens 3T Tim Trio	Siemens, Erlangen, Germany	3	tesla	UNITSONT	UO:0000228	birdcage	12	BOLD image		3x3x4.05	millimeter	UNITSONT	UO:0000016	210	2000	millisecond	UNITSONT	UO:0000028	30	millisecond	UNITSONT	UO:0000028	78	degree	UNITSONT	UO:0000185						33	axial	3	millimeter	UNITSONT	UO:0000016	MRI pre-processing	DICOM images converted to NIFTI format	BOLD_run02_sub007	BOLD/task001_run002/bold.nii.gz	OpenfMRI	ds000117	http://openfmri.s3.amazonaws.com/tarballs/ds117_sub007_raw.tgz
sub008	Stimuli	mri stimuli	Experimental Design	MRI Acquisition	Siemens 3T Tim Trio	Siemens, Erlangen, Germany	3	tesla	UNITSONT	UO:0000228	birdcage	12	BOLD image		3x3x3.75	millimeter	UNITSONT	UO:0000016	210	2000	millisecond	UNITSONT	UO:0000028	30	millisecond	UNITSONT	UO:0000028	78	degree	UNITSONT	UO:0000185						33	axial	3	millimeter	UNITSONT	UO:0000016	MRI pre-processing	DICOM images converted to NIFTI format	BOLD_run02_sub008	BOLD/task001_run002/bold.nii.gz	OpenfMRI	ds000117	http://openfmri.s3.amazonaws.com/tarballs/ds117_sub008_raw.tgz
sub009	Stimuli	mri stimuli	Experimental Design	MRI Acquisition	Siemens 3T Tim Trio	Siemens, Erlangen, Germany	3	tesla	UNITSONT	UO:0000228	birdcage	12	BOLD image		3x3x3.75	millimeter	UNITSONT	UO:0000016	210	2000	millisecond	UNITSONT	UO:0000028	30	millisecond	UNITSONT	UO:0000028	78	degree	UNITSONT	UO:0000185						33	axial	3	millimeter	UNITSONT	UO:0000016	MRI pre-processing	DICOM images converted to NIFTI format	BOLD_run02_sub009	BOLD/task001_run002/bold.nii.gz	OpenfMRI	ds000117	http://openfmri.s3.amazonaws.com/tarballs/ds117_sub009_raw.tgz
sub010	Stimuli	mri stimuli	Experimental Design	MRI Acquisition	Siemens 3T Tim Trio	Siemens, Erlangen, Germany	3	tesla	UNITSONT	UO:0000228	birdcage	12	BOLD image		3x3x3.75	millimeter	UNITSONT	UO:0000016	210	2000	millisecond	UNITSONT	UO:0000028	30	millisecond	UNITSONT	UO:0000028	78	degree	UNITSONT	UO:0000185						33	axial	3	millimeter	UNITSONT	UO:0000016	MRI pre-processing	DICOM images converted to NIFTI format	BOLD_run02_sub010	BOLD/task001_run002/bold.nii.gz	OpenfMRI	ds000117	http://openfmri.s3.amazonaws.com/tarballs/ds117_sub010_raw.tgz
sub011	Stimuli	mri stimuli	Experimental Design	MRI Acquisition	Siemens 3T Tim Trio	Siemens, Erlangen, Germany	3	tesla	UNITSONT	UO:0000228	birdcage	12	BOLD image		3x3x3.9	millimeter	UNITSONT	UO:0000016	210	2000	millisecond	UNITSONT	UO:0000028	30	millisecond	UNITSONT	UO:0000028	78	degree	UNITSONT	UO:0000185						33	axial	3	millimeter	UNITSONT	UO:0000016	MRI pre-processing	DICOM images converted to NIFTI format	BOLD_run02_sub011	BOLD/task001_run002/bold.nii.gz	OpenfMRI	ds000117	http://openfmri.s3.amazonaws.com/tarballs/ds117_sub011_raw.tgz
sub012	Stimuli	mri stimuli	Experimental Design	MRI Acquisition	Siemens 3T Tim Trio	Siemens, Erlangen, Germany	3	tesla	UNITSONT	UO:0000228	birdcage	12	BOLD image		3x3x3.9	millimeter	UNITSONT	UO:0000016	210	2000	millisecond	UNITSONT	UO:0000028	30	millisecond	UNITSONT	UO:0000028	78	degree	UNITSONT	UO:0000185						33	axial	3	millimeter	UNITSONT	UO:0000016	MRI pre-processing	DICOM images converted to NIFTI format	BOLD_run02_sub012	BOLD/task001_run002/bold.nii.gz	OpenfMRI	ds000117	http://openfmri.s3.amazonaws.com/tarballs/ds117_sub012_raw.tgz
sub013	Stimuli	mri stimuli	Experimental Design	MRI Acquisition	Siemens 3T Tim Trio	Siemens, Erlangen, Germany	3	tesla	UNITSONT	UO:0000228	birdcage	12	BOLD image		3x3x3.75	millimeter	UNITSONT	UO:0000016	210	2000	millisecond	UNITSONT	UO:0000028	30	millisecond	UNITSONT	UO:0000028	78	degree	UNITSONT	UO:0000185						33	axial	3	millimeter	UNITSONT	UO:0000016	MRI pre-processing	DICOM images converted to NIFTI format	BOLD_run02_sub013	BOLD/task001_run002/bold.nii.gz	OpenfMRI	ds000117	http://openfmri.s3.amazonaws.com/tarballs/ds117_sub013_raw.tgz
sub014	Stimuli	mri stimuli	Experimental Design	MRI Acquisition	Siemens 3T Tim Trio	Siemens, Erlangen, Germany	3	tesla	UNITSONT	UO:0000228	birdcage	12	BOLD image		3x3x3.75	millimeter	UNITSONT	UO:0000016	210	2000	millisecond	UNITSONT	UO:0000028	30	millisecond	UNITSONT	UO:0000028	78	degree	UNITSONT	UO:0000185						33	axial	3	millimeter	UNITSONT	UO:0000016	MRI pre-processing	DICOM images converted to NIFTI format	BOLD_run02_sub014	BOLD/task001_run002/bold.nii.gz	OpenfMRI	ds000117	http://openfmri.s3.amazonaws.com/tarballs/ds117_sub014_raw.tgz
sub015	Stimuli	mri stimuli	Experimental Design	MRI Acquisition	Siemens 3T Tim Trio	Siemens, Erlangen, Germany	3	tesla	UNITSONT	UO:0000228	birdcage	12	BOLD image		3x3x3.9	millimeter	UNITSONT	UO:0000016	210	2000	millisecond	UNITSONT	UO:0000028	30	millisecond	UNITSONT	UO:0000028	78	degree	UNITSONT	UO:0000185						33	axial	3	millimeter	UNITSONT	UO:0000016	MRI pre-processing	DICOM images converted to NIFTI format	BOLD_run02_sub015	BOLD/task001_run002/bold.nii.gz	OpenfMRI	ds000117	http://openfmri.s3.amazonaws.com/tarballs/ds117_sub015_raw.tgz
sub016	Stimuli	mri stimuli	Experimental Design	MRI Acquisition	Siemens 3T Tim Trio	Siemens, Erlangen, Germany	3	tesla	UNITSONT	UO:0000228	birdcage	12	BOLD image		3x3x3.75	millimeter	UNITSONT	UO:0000016	210	2000	millisecond	UNITSONT	UO:0000028	30	millisecond	UNITSONT	UO:0000028	78	degree	UNITSONT	UO:0000185						33	axial	3	millimeter	UNITSONT	UO:0000016	MRI pre-processing	DICOM images converted to NIFTI format	BOLD_run02_sub016	BOLD/task001_run002/bold.nii.gz	OpenfMRI	ds000117	http://openfmri.s3.amazonaws.com/tarballs/ds117_sub016_raw.tgz
sub017	Stimuli	mri stimuli	Experimental Design	MRI Acquisition	Siemens 3T Tim Trio	Siemens, Erlangen, Germany	3	tesla	UNITSONT	UO:0000228	birdcage	12	BOLD image		3x3x3.75	millimeter	UNITSONT	UO:0000016	210	2000	millisecond	UNITSONT	UO:0000028	30	millisecond	UNITSONT	UO:0000028	78	degree	UNITSONT	UO:0000185						33	axial	3	millimeter	UNITSONT	UO:0000016	MRI pre-processing	DICOM images converted to NIFTI format	BOLD_run02_sub017	BOLD/task001_run002/bold.nii.gz	OpenfMRI	ds000117	http://openfmri.s3.amazonaws.com/tarballs/ds117_sub017_raw.tgz
sub018	Stimuli	mri stimuli	Experimental Design	MRI Acquisition	Siemens 3T Tim Trio	Siemens, Erlangen, Germany	3	tesla	UNITSONT	UO:0000228	birdcage	12	BOLD image		3x3x3.9	millimeter	UNITSONT	UO:0000016	210	2000	millisecond	UNITSONT	UO:0000028	30	millisecond	UNITSONT	UO:0000028	78	degree	UNITSONT	UO:0000185						33	axial	3	millimeter	UNITSONT	UO:0000016	MRI pre-processing	DICOM images converted to NIFTI format	BOLD_run02_sub018	BOLD/task001_run002/bold.nii.gz	OpenfMRI	ds000117	http://openfmri.s3.amazonaws.com/tarballs/ds117_sub018_raw.tgz
sub019	Stimuli	mri stimuli	Experimental Design	MRI Acquisition	Siemens 3T Tim Trio	Siemens, Erlangen, Germany	3	tesla	UNITSONT	UO:0000228	birdcage	12	BOLD image		3x3x4.05	millimeter	UNITSONT	UO:0000016	210	2000	millisecond	UNITSONT	UO:0000028	30	millisecond	UNITSONT	UO:0000028	78	degree	UNITSONT	UO:0000185						33	axial	3	millimeter	UNITSONT	UO:0000016	MRI pre-processing	DICOM images converted to NIFTI format	BOLD_run02_sub019	BOLD/task001_run002/bold.nii.gz	OpenfMRI	ds000117	http://openfmri.s3.amazonaws.com/tarballs/ds117_sub019_raw.tgz
#BOLD_run003
sub001	Stimuli	mri stimuli	Experimental Design	MRI Acquisition	Siemens 3T Tim Trio	Siemens, Erlangen, Germany	3	tesla	UNITSONT	UO:0000228	birdcage	12	BOLD image		3x3x3.9	millimeter	UNITSONT	UO:0000016	210	2000	millisecond	UNITSONT	UO:0000028	30	millisecond	UNITSONT	UO:0000028	78	degree	UNITSONT	UO:0000185						33	axial	3	millimeter	UNITSONT	UO:0000016	MRI pre-processing	DICOM images converted to NIFTI format	BOLD_run03_sub001	BOLD/task001_run003/bold.nii.gz	OpenfMRI	ds000117	http://openfmri.s3.amazonaws.com/tarballs/ds117_sub001_raw.tgz
sub002	Stimuli	mri stimuli	Experimental Design	MRI Acquisition	Siemens 3T Tim Trio	Siemens, Erlangen, Germany	3	tesla	UNITSONT	UO:0000228	birdcage	12	BOLD image		3x3x3.75	millimeter	UNITSONT	UO:0000016	210	2000	millisecond	UNITSONT	UO:0000028	30	millisecond	UNITSONT	UO:0000028	78	degree	UNITSONT	UO:0000185						33	axial	3	millimeter	UNITSONT	UO:0000016	MRI pre-processing	DICOM images converted to NIFTI format	BOLD_run03_sub002	BOLD/task001_run003/bold.nii.gz	OpenfMRI	ds000117	http://openfmri.s3.amazonaws.com/tarballs/ds117_sub002_raw.tgz
sub003	Stimuli	mri stimuli	Experimental Design	MRI Acquisition	Siemens 3T Tim Trio	Siemens, Erlangen, Germany	3	tesla	UNITSONT	UO:0000228	birdcage	12	BOLD image		3x3x3.9	millimeter	UNITSONT	UO:0000016	210	2000	millisecond	UNITSONT	UO:0000028	30	millisecond	UNITSONT	UO:0000028	78	degree	UNITSONT	UO:0000185						33	axial	3	millimeter	UNITSONT	UO:0000016	MRI pre-processing	DICOM images converted to NIFTI format	BOLD_run03_sub003	BOLD/task001_run003/bold.nii.gz	OpenfMRI	ds000117	http://openfmri.s3.amazonaws.com/tarballs/ds117_sub003_raw.tgz
sub004	Stimuli	mri stimuli	Experimental Design	MRI Acquisition	Siemens 3T Tim Trio	Siemens, Erlangen, Germany	3	tesla	UNITSONT	UO:0000228	birdcage	12	BOLD image		3x3x3.9	millimeter	UNITSONT	UO:0000016	210	2000	millisecond	UNITSONT	UO:0000028	30	millisecond	UNITSONT	UO:0000028	78	degree	UNITSONT	UO:0000185						33	axial	3	millimeter	UNITSONT	UO:0000016	MRI pre-processing	DICOM images converted to NIFTI format	BOLD_run03_sub004	BOLD/task001_run003/bold.nii.gz	OpenfMRI	ds000117	http://openfmri.s3.amazonaws.com/tarballs/ds117_sub004_raw.tgz
sub005	Stimuli	mri stimuli	Experimental Design	MRI Acquisition	Siemens 3T Tim Trio	Siemens, Erlangen, Germany	3	tesla	UNITSONT	UO:0000228	birdcage	12	BOLD image		3x3x3.9	millimeter	UNITSONT	UO:0000016	210	2000	millisecond	UNITSONT	UO:0000028	30	millisecond	UNITSONT	UO:0000028	78	degree	UNITSONT	UO:0000185						33	axial	3	millimeter	UNITSONT	UO:0000016	MRI pre-processing	DICOM images converted to NIFTI format	BOLD_run03_sub005	BOLD/task001_run003/bold.nii.gz	OpenfMRI	ds000117	http://openfmri.s3.amazonaws.com/tarballs/ds117_sub005_raw.tgz
sub006	Stimuli	mri stimuli	Experimental Design	MRI Acquisition	Siemens 3T Tim Trio	Siemens, Erlangen, Germany	3	tesla	UNITSONT	UO:0000228	birdcage	12	BOLD image		3x3x3.75	millimeter	UNITSONT	UO:0000016	210	2000	millisecond	UNITSONT	UO:0000028	30	millisecond	UNITSONT	UO:0000028	78	degree	UNITSONT	UO:0000185						33	axial	3	millimeter	UNITSONT	UO:0000016	MRI pre-processing	DICOM images converted to NIFTI format	BOLD_run03_sub006	BOLD/task001_run003/bold.nii.gz	OpenfMRI	ds000117	http://openfmri.s3.amazonaws.com/tarballs/ds117_sub006_raw.tgz
sub007	Stimuli	mri stimuli	Experimental Design	MRI Acquisition	Siemens 3T Tim Trio	Siemens, Erlangen, Germany	3	tesla	UNITSONT	UO:0000228	birdcage	12	BOLD image		3x3x4.05	millimeter	UNITSONT	UO:0000016	210	2000	millisecond	UNITSONT	UO:0000028	30	millisecond	UNITSONT	UO:0000028	78	degree	UNITSONT	UO:0000185						33	axial	3	millimeter	UNITSONT	UO:0000016	MRI pre-processing	DICOM images converted to NIFTI format	BOLD_run03_sub007	BOLD/task001_run003/bold.nii.gz	OpenfMRI	ds000117	http://openfmri.s3.amazonaws.com/tarballs/ds117_sub007_raw.tgz
sub008	Stimuli	mri stimuli	Experimental Design	MRI Acquisition	Siemens 3T Tim Trio	Siemens, Erlangen, Germany	3	tesla	UNITSONT	UO:0000228	birdcage	12	BOLD image		3x3x3.75	millimeter	UNITSONT	UO:0000016	210	2000	millisecond	UNITSONT	UO:0000028	30	millisecond	UNITSONT	UO:0000028	78	degree	UNITSONT	UO:0000185						33	axial	3	millimeter	UNITSONT	UO:0000016	MRI pre-processing	DICOM images converted to NIFTI format	BOLD_run03_sub008	BOLD/task001_run003/bold.nii.gz	OpenfMRI	ds000117	http://openfmri.s3.amazonaws.com/tarballs/ds117_sub008_raw.tgz
sub009	Stimuli	mri stimuli	Experimental Design	MRI Acquisition	Siemens 3T Tim Trio	Siemens, Erlangen, Germany	3	tesla	UNITSONT	UO:0000228	birdcage	12	BOLD image		3x3x3.75	millimeter	UNITSONT	UO:0000016	210	2000	millisecond	UNITSONT	UO:0000028	30	millisecond	UNITSONT	UO:0000028	78	degree	UNITSONT	UO:0000185						33	axial	3	millimeter	UNITSONT	UO:0000016	MRI pre-processing	DICOM images converted to NIFTI format	BOLD_run03_sub009	BOLD/task001_run003/bold.nii.gz	OpenfMRI	ds000117	http://openfmri.s3.amazonaws.com/tarballs/ds117_sub009_raw.tgz
sub010	Stimuli	mri stimuli	Experimental Design	MRI Acquisition	Siemens 3T Tim Trio	Siemens, Erlangen, Germany	3	tesla	UNITSONT	UO:0000228	birdcage	12	BOLD image		3x3x3.75	millimeter	UNITSONT	UO:0000016	210	2000	millisecond	UNITSONT	UO:0000028	30	millisecond	UNITSONT	UO:0000028	78	degree	UNITSONT	UO:0000185						33	axial	3	millimeter	UNITSONT	UO:0000016	MRI pre-processing	DICOM images converted to NIFTI format	BOLD_run03_sub010	BOLD/task001_run003/bold.nii.gz	OpenfMRI	ds000117	http://openfmri.s3.amazonaws.com/tarballs/ds117_sub010_raw.tgz
sub011	Stimuli	mri stimuli	Experimental Design	MRI Acquisition	Siemens 3T Tim Trio	Siemens, Erlangen, Germany	3	tesla	UNITSONT	UO:0000228	birdcage	12	BOLD image		3x3x3.9	millimeter	UNITSONT	UO:0000016	210	2000	millisecond	UNITSONT	UO:0000028	30	millisecond	UNITSONT	UO:0000028	78	degree	UNITSONT	UO:0000185						33	axial	3	millimeter	UNITSONT	UO:0000016	MRI pre-processing	DICOM images converted to NIFTI format	BOLD_run03_sub011	BOLD/task001_run003/bold.nii.gz	OpenfMRI	ds000117	http://openfmri.s3.amazonaws.com/tarballs/ds117_sub011_raw.tgz
sub012	Stimuli	mri stimuli	Experimental Design	MRI Acquisition	Siemens 3T Tim Trio	Siemens, Erlangen, Germany	3	tesla	UNITSONT	UO:0000228	birdcage	12	BOLD image		3x3x3.9	millimeter	UNITSONT	UO:0000016	210	2000	millisecond	UNITSONT	UO:0000028	30	millisecond	UNITSONT	UO:0000028	78	degree	UNITSONT	UO:0000185						33	axial	3	millimeter	UNITSONT	UO:0000016	MRI pre-processing	DICOM images converted to NIFTI format	BOLD_run03_sub012	BOLD/task001_run003/bold.nii.gz	OpenfMRI	ds000117	http://openfmri.s3.amazonaws.com/tarballs/ds117_sub012_raw.tgz
sub013	Stimuli	mri stimuli	Experimental Design	MRI Acquisition	Siemens 3T Tim Trio	Siemens, Erlangen, Germany	3	tesla	UNITSONT	UO:0000228	birdcage	12	BOLD image		3x3x3.75	millimeter	UNITSONT	UO:0000016	210	2000	millisecond	UNITSONT	UO:0000028	30	millisecond	UNITSONT	UO:0000028	78	degree	UNITSONT	UO:0000185						33	axial	3	millimeter	UNITSONT	UO:0000016	MRI pre-processing	DICOM images converted to NIFTI format	BOLD_run03_sub013	BOLD/task001_run003/bold.nii.gz	OpenfMRI	ds000117	http://openfmri.s3.amazonaws.com/tarballs/ds117_sub013_raw.tgz
sub014	Stimuli	mri stimuli	Experimental Design	MRI Acquisition	Siemens 3T Tim Trio	Siemens, Erlangen, Germany	3	tesla	UNITSONT	UO:0000228	birdcage	12	BOLD image		3x3x3.75	millimeter	UNITSONT	UO:0000016	210	2000	millisecond	UNITSONT	UO:0000028	30	millisecond	UNITSONT	UO:0000028	78	degree	UNITSONT	UO:0000185						33	axial	3	millimeter	UNITSONT	UO:0000016	MRI pre-processing	DICOM images converted to NIFTI format	BOLD_run03_sub014	BOLD/task001_run003/bold.nii.gz	OpenfMRI	ds000117	http://openfmri.s3.amazonaws.com/tarballs/ds117_sub014_raw.tgz
sub015	Stimuli	mri stimuli	Experimental Design	MRI Acquisition	Siemens 3T Tim Trio	Siemens, Erlangen, Germany	3	tesla	UNITSONT	UO:0000228	birdcage	12	BOLD image		3x3x3.9	millimeter	UNITSONT	UO:0000016	210	2000	millisecond	UNITSONT	UO:0000028	30	millisecond	UNITSONT	UO:0000028	78	degree	UNITSONT	UO:0000185						33	axial	3	millimeter	UNITSONT	UO:0000016	MRI pre-processing	DICOM images converted to NIFTI format	BOLD_run03_sub015	BOLD/task001_run003/bold.nii.gz	OpenfMRI	ds000117	http://openfmri.s3.amazonaws.com/tarballs/ds117_sub015_raw.tgz
sub016	Stimuli	mri stimuli	Experimental Design	MRI Acquisition	Siemens 3T Tim Trio	Siemens, Erlangen, Germany	3	tesla	UNITSONT	UO:0000228	birdcage	12	BOLD image		3x3x3.75	millimeter	UNITSONT	UO:0000016	210	2000	millisecond	UNITSONT	UO:0000028	30	millisecond	UNITSONT	UO:0000028	78	degree	UNITSONT	UO:0000185						33	axial	3	millimeter	UNITSONT	UO:0000016	MRI pre-processing	DICOM images converted to NIFTI format	BOLD_run03_sub016	BOLD/task001_run003/bold.nii.gz	OpenfMRI	ds000117	http://openfmri.s3.amazonaws.com/tarballs/ds117_sub016_raw.tgz
sub017	Stimuli	mri stimuli	Experimental Design	MRI Acquisition	Siemens 3T Tim Trio	Siemens, Erlangen, Germany	3	tesla	UNITSONT	UO:0000228	birdcage	12	BOLD image		3x3x3.75	millimeter	UNITSONT	UO:0000016	210	2000	millisecond	UNITSONT	UO:0000028	30	millisecond	UNITSONT	UO:0000028	78	degree	UNITSONT	UO:0000185						33	axial	3	millimeter	UNITSONT	UO:0000016	MRI pre-processing	DICOM images converted to NIFTI format	BOLD_run03_sub017	BOLD/task001_run003/bold.nii.gz	OpenfMRI	ds000117	http://openfmri.s3.amazonaws.com/tarballs/ds117_sub017_raw.tgz
sub018	Stimuli	mri stimuli	Experimental Design	MRI Acquisition	Siemens 3T Tim Trio	Siemens, Erlangen, Germany	3	tesla	UNITSONT	UO:0000228	birdcage	12	BOLD image		3x3x3.9	millimeter	UNITSONT	UO:0000016	210	2000	millisecond	UNITSONT	UO:0000028	30	millisecond	UNITSONT	UO:0000028	78	degree	UNITSONT	UO:0000185						33	axial	3	millimeter	UNITSONT	UO:0000016	MRI pre-processing	DICOM images converted to NIFTI format	BOLD_run03_sub018	BOLD/task001_run003/bold.nii.gz	OpenfMRI	ds000117	http://openfmri.s3.amazonaws.com/tarballs/ds117_sub018_raw.tgz
sub019	Stimuli	mri stimuli	Experimental Design	MRI Acquisition	Siemens 3T Tim Trio	Siemens, Erlangen, Germany	3	tesla	UNITSONT	UO:0000228	birdcage	12	BOLD image		3x3x4.05	millimeter	UNITSONT	UO:0000016	210	2000	millisecond	UNITSONT	UO:0000028	30	millisecond	UNITSONT	UO:0000028	78	degree	UNITSONT	UO:0000185						33	axial	3	millimeter	UNITSONT	UO:0000016	MRI pre-processing	DICOM images converted to NIFTI format	BOLD_run03_sub019	BOLD/task001_run003/bold.nii.gz	OpenfMRI	ds000117	http://openfmri.s3.amazonaws.com/tarballs/ds117_sub019_raw.tgz
#BOLD_run004
sub001	Stimuli	mri stimuli	Experimental Design	MRI Acquisition	Siemens 3T Tim Trio	Siemens, Erlangen, Germany	3	tesla	UNITSONT	UO:0000228	birdcage	12	BOLD image		3x3x3.9	millimeter	UNITSONT	UO:0000016	210	2000	millisecond	UNITSONT	UO:0000028	30	millisecond	UNITSONT	UO:0000028	78	degree	UNITSONT	UO:0000185						33	axial	3	millimeter	UNITSONT	UO:0000016	MRI pre-processing	DICOM images converted to NIFTI format	BOLD_run04_sub001	BOLD/task001_run004/bold.nii.gz	OpenfMRI	ds000117	http://openfmri.s3.amazonaws.com/tarballs/ds117_sub001_raw.tgz
sub002	Stimuli	mri stimuli	Experimental Design	MRI Acquisition	Siemens 3T Tim Trio	Siemens, Erlangen, Germany	3	tesla	UNITSONT	UO:0000228	birdcage	12	BOLD image		3x3x3.75	millimeter	UNITSONT	UO:0000016	210	2000	millisecond	UNITSONT	UO:0000028	30	millisecond	UNITSONT	UO:0000028	78	degree	UNITSONT	UO:0000185						33	axial	3	millimeter	UNITSONT	UO:0000016	MRI pre-processing	DICOM images converted to NIFTI format	BOLD_run04_sub002	BOLD/task001_run004/bold.nii.gz	OpenfMRI	ds000117	http://openfmri.s3.amazonaws.com/tarballs/ds117_sub002_raw.tgz
sub003	Stimuli	mri stimuli	Experimental Design	MRI Acquisition	Siemens 3T Tim Trio	Siemens, Erlangen, Germany	3	tesla	UNITSONT	UO:0000228	birdcage	12	BOLD image		3x3x3.9	millimeter	UNITSONT	UO:0000016	210	2000	millisecond	UNITSONT	UO:0000028	30	millisecond	UNITSONT	UO:0000028	78	degree	UNITSONT	UO:0000185						33	axial	3	millimeter	UNITSONT	UO:0000016	MRI pre-processing	DICOM images converted to NIFTI format	BOLD_run04_sub003	BOLD/task001_run004/bold.nii.gz	OpenfMRI	ds000117	http://openfmri.s3.amazonaws.com/tarballs/ds117_sub003_raw.tgz
sub004	Stimuli	mri stimuli	Experimental Design	MRI Acquisition	Siemens 3T Tim Trio	Siemens, Erlangen, Germany	3	tesla	UNITSONT	UO:0000228	birdcage	12	BOLD image		3x3x3.9	millimeter	UNITSONT	UO:0000016	210	2000	millisecond	UNITSONT	UO:0000028	30	millisecond	UNITSONT	UO:0000028	78	degree	UNITSONT	UO:0000185						33	axial	3	millimeter	UNITSONT	UO:0000016	MRI pre-processing	DICOM images converted to NIFTI format	BOLD_run04_sub004	BOLD/task001_run004/bold.nii.gz	OpenfMRI	ds000117	http://openfmri.s3.amazonaws.com/tarballs/ds117_sub004_raw.tgz
sub005	Stimuli	mri stimuli	Experimental Design	MRI Acquisition	Siemens 3T Tim Trio	Siemens, Erlangen, Germany	3	tesla	UNITSONT	UO:0000228	birdcage	12	BOLD image		3x3x3.9	millimeter	UNITSONT	UO:0000016	210	2000	millisecond	UNITSONT	UO:0000028	30	millisecond	UNITSONT	UO:0000028	78	degree	UNITSONT	UO:0000185						33	axial	3	millimeter	UNITSONT	UO:0000016	MRI pre-processing	DICOM images converted to NIFTI format	BOLD_run04_sub005	BOLD/task001_run004/bold.nii.gz	OpenfMRI	ds000117	http://openfmri.s3.amazonaws.com/tarballs/ds117_sub005_raw.tgz
sub006	Stimuli	mri stimuli	Experimental Design	MRI Acquisition	Siemens 3T Tim Trio	Siemens, Erlangen, Germany	3	tesla	UNITSONT	UO:0000228	birdcage	12	BOLD image		3x3x3.75	millimeter	UNITSONT	UO:0000016	210	2000	millisecond	UNITSONT	UO:0000028	30	millisecond	UNITSONT	UO:0000028	78	degree	UNITSONT	UO:0000185						33	axial	3	millimeter	UNITSONT	UO:0000016	MRI pre-processing	DICOM images converted to NIFTI format	BOLD_run04_sub006	BOLD/task001_run004/bold.nii.gz	OpenfMRI	ds000117	http://openfmri.s3.amazonaws.com/tarballs/ds117_sub006_raw.tgz
sub007	Stimuli	mri stimuli	Experimental Design	MRI Acquisition	Siemens 3T Tim Trio	Siemens, Erlangen, Germany	3	tesla	UNITSONT	UO:0000228	birdcage	12	BOLD image		3x3x4.05	millimeter	UNITSONT	UO:0000016	210	2000	millisecond	UNITSONT	UO:0000028	30	millisecond	UNITSONT	UO:0000028	78	degree	UNITSONT	UO:0000185						33	axial	3	millimeter	UNITSONT	UO:0000016	MRI pre-processing	DICOM images converted to NIFTI format	BOLD_run04_sub007	BOLD/task001_run004/bold.nii.gz	OpenfMRI	ds000117	http://openfmri.s3.amazonaws.com/tarballs/ds117_sub007_raw.tgz
sub008	Stimuli	mri stimuli	Experimental Design	MRI Acquisition	Siemens 3T Tim Trio	Siemens, Erlangen, Germany	3	tesla	UNITSONT	UO:0000228	birdcage	12	BOLD image		3x3x3.75	millimeter	UNITSONT	UO:0000016	210	2000	millisecond	UNITSONT	UO:0000028	30	millisecond	UNITSONT	UO:0000028	78	degree	UNITSONT	UO:0000185						33	axial	3	millimeter	UNITSONT	UO:0000016	MRI pre-processing	DICOM images converted to NIFTI format	BOLD_run04_sub008	BOLD/task001_run004/bold.nii.gz	OpenfMRI	ds000117	http://openfmri.s3.amazonaws.com/tarballs/ds117_sub008_raw.tgz
sub009	Stimuli	mri stimuli	Experimental Design	MRI Acquisition	Siemens 3T Tim Trio	Siemens, Erlangen, Germany	3	tesla	UNITSONT	UO:0000228	birdcage	12	BOLD image		3x3x3.75	millimeter	UNITSONT	UO:0000016	210	2000	millisecond	UNITSONT	UO:0000028	30	millisecond	UNITSONT	UO:0000028	78	degree	UNITSONT	UO:0000185						33	axial	3	millimeter	UNITSONT	UO:0000016	MRI pre-processing	DICOM images converted to NIFTI format	BOLD_run04_sub009	BOLD/task001_run004/bold.nii.gz	OpenfMRI	ds000117	http://openfmri.s3.amazonaws.com/tarballs/ds117_sub009_raw.tgz
sub010	Stimuli	mri stimuli	Experimental Design	MRI Acquisition	Siemens 3T Tim Trio	Siemens, Erlangen, Germany	3	tesla	UNITSONT	UO:0000228	birdcage	12	BOLD image		3x3x3.75	millimeter	UNITSONT	UO:0000016	210	2000	millisecond	UNITSONT	UO:0000028	30	millisecond	UNITSONT	UO:0000028	78	degree	UNITSONT	UO:0000185						33	axial	3	millimeter	UNITSONT	UO:0000016	MRI pre-processing	DICOM images converted to NIFTI format	BOLD_run04_sub010	BOLD/task001_run004/bold.nii.gz	OpenfMRI	ds000117	http://openfmri.s3.amazonaws.com/tarballs/ds117_sub010_raw.tgz
sub011	Stimuli	mri stimuli	Experimental Design	MRI Acquisition	Siemens 3T Tim Trio	Siemens, Erlangen, Germany	3	tesla	UNITSONT	UO:0000228	birdcage	12	BOLD image		3x3x3.9	millimeter	UNITSONT	UO:0000016	210	2000	millisecond	UNITSONT	UO:0000028	30	millisecond	UNITSONT	UO:0000028	78	degree	UNITSONT	UO:0000185						33	axial	3	millimeter	UNITSONT	UO:0000016	MRI pre-processing	DICOM images converted to NIFTI format	BOLD_run04_sub011	BOLD/task001_run004/bold.nii.gz	OpenfMRI	ds000117	http://openfmri.s3.amazonaws.com/tarballs/ds117_sub011_raw.tgz
sub012	Stimuli	mri stimuli	Experimental Design	MRI Acquisition	Siemens 3T Tim Trio	Siemens, Erlangen, Germany	3	tesla	UNITSONT	UO:0000228	birdcage	12	BOLD image		3x3x3.9	millimeter	UNITSONT	UO:0000016	210	2000	millisecond	UNITSONT	UO:0000028	30	millisecond	UNITSONT	UO:0000028	78	degree	UNITSONT	UO:0000185						33	axial	3	millimeter	UNITSONT	UO:0000016	MRI pre-processing	DICOM images converted to NIFTI format	BOLD_run04_sub012	BOLD/task001_run004/bold.nii.gz	OpenfMRI	ds000117	http://openfmri.s3.amazonaws.com/tarballs/ds117_sub012_raw.tgz
sub013	Stimuli	mri stimuli	Experimental Design	MRI Acquisition	Siemens 3T Tim Trio	Siemens, Erlangen, Germany	3	tesla	UNITSONT	UO:0000228	birdcage	12	BOLD image		3x3x3.75	millimeter	UNITSONT	UO:0000016	210	2000	millisecond	UNITSONT	UO:0000028	30	millisecond	UNITSONT	UO:0000028	78	degree	UNITSONT	UO:0000185						33	axial	3	millimeter	UNITSONT	UO:0000016	MRI pre-processing	DICOM images converted to NIFTI format	BOLD_run04_sub013	BOLD/task001_run004/bold.nii.gz	OpenfMRI	ds000117	http://openfmri.s3.amazonaws.com/tarballs/ds117_sub013_raw.tgz
sub014	Stimuli	mri stimuli	Experimental Design	MRI Acquisition	Siemens 3T Tim Trio	Siemens, Erlangen, Germany	3	tesla	UNITSONT	UO:0000228	birdcage	12	BOLD image		3x3x3.75	millimeter	UNITSONT	UO:0000016	210	2000	millisecond	UNITSONT	UO:0000028	30	millisecond	UNITSONT	UO:0000028	78	degree	UNITSONT	UO:0000185						33	axial	3	millimeter	UNITSONT	UO:0000016	MRI pre-processing	DICOM images converted to NIFTI format	BOLD_run04_sub014	BOLD/task001_run004/bold.nii.gz	OpenfMRI	ds000117	http://openfmri.s3.amazonaws.com/tarballs/ds117_sub014_raw.tgz
sub015	Stimuli	mri stimuli	Experimental Design	MRI Acquisition	Siemens 3T Tim Trio	Siemens, Erlangen, Germany	3	tesla	UNITSONT	UO:0000228	birdcage	12	BOLD image		3x3x3.9	millimeter	UNITSONT	UO:0000016	210	2000	millisecond	UNITSONT	UO:0000028	30	millisecond	UNITSONT	UO:0000028	78	degree	UNITSONT	UO:0000185						33	axial	3	millimeter	UNITSONT	UO:0000016	MRI pre-processing	DICOM images converted to NIFTI format	BOLD_run04_sub015	BOLD/task001_run004/bold.nii.gz	OpenfMRI	ds000117	http://openfmri.s3.amazonaws.com/tarballs/ds117_sub015_raw.tgz
sub016	Stimuli	mri stimuli	Experimental Design	MRI Acquisition	Siemens 3T Tim Trio	Siemens, Erlangen, Germany	3	tesla	UNITSONT	UO:0000228	birdcage	12	BOLD image		3x3x3.75	millimeter	UNITSONT	UO:0000016	210	2000	millisecond	UNITSONT	UO:0000028	30	millisecond	UNITSONT	UO:0000028	78	degree	UNITSONT	UO:0000185						33	axial	3	millimeter	UNITSONT	UO:0000016	MRI pre-processing	DICOM images converted to NIFTI format	BOLD_run04_sub016	BOLD/task001_run004/bold.nii.gz	OpenfMRI	ds000117	http://openfmri.s3.amazonaws.com/tarballs/ds117_sub016_raw.tgz
sub017	Stimuli	mri stimuli	Experimental Design	MRI Acquisition	Siemens 3T Tim Trio	Siemens, Erlangen, Germany	3	tesla	UNITSONT	UO:0000228	birdcage	12	BOLD image		3x3x3.75	millimeter	UNITSONT	UO:0000016	210	2000	millisecond	UNITSONT	UO:0000028	30	millisecond	UNITSONT	UO:0000028	78	degree	UNITSONT	UO:0000185						33	axial	3	millimeter	UNITSONT	UO:0000016	MRI pre-processing	DICOM images converted to NIFTI format	BOLD_run04_sub017	BOLD/task001_run004/bold.nii.gz	OpenfMRI	ds000117	http://openfmri.s3.amazonaws.com/tarballs/ds117_sub017_raw.tgz
sub018	Stimuli	mri stimuli	Experimental Design	MRI Acquisition	Siemens 3T Tim Trio	Siemens, Erlangen, Germany	3	tesla	UNITSONT	UO:0000228	birdcage	12	BOLD image		3x3x3.9	millimeter	UNITSONT	UO:0000016	210	2000	millisecond	UNITSONT	UO:0000028	30	millisecond	UNITSONT	UO:0000028	78	degree	UNITSONT	UO:0000185						33	axial	3	millimeter	UNITSONT	UO:0000016	MRI pre-processing	DICOM images converted to NIFTI format	BOLD_run04_sub018	BOLD/task001_run004/bold.nii.gz	OpenfMRI	ds000117	http://openfmri.s3.amazonaws.com/tarballs/ds117_sub018_raw.tgz
sub019	Stimuli	mri stimuli	Experimental Design	MRI Acquisition	Siemens 3T Tim Trio	Siemens, Erlangen, Germany	3	tesla	UNITSONT	UO:0000228	birdcage	12	BOLD image		3x3x4.05	millimeter	UNITSONT	UO:0000016	210	2000	millisecond	UNITSONT	UO:0000028	30	millisecond	UNITSONT	UO:0000028	78	degree	UNITSONT	UO:0000185						33	axial	3	millimeter	UNITSONT	UO:0000016	MRI pre-processing	DICOM images converted to NIFTI format	BOLD_run04_sub019	BOLD/task001_run004/bold.nii.gz	OpenfMRI	ds000117	http://openfmri.s3.amazonaws.com/tarballs/ds117_sub019_raw.tgz
#BOLD_run005
sub001	Stimuli	mri stimuli	Experimental Design	MRI Acquisition	Siemens 3T Tim Trio	Siemens, Erlangen, Germany	3	tesla	UNITSONT	UO:0000228	birdcage	12	BOLD image		3x3x3.9	millimeter	UNITSONT	UO:0000016	210	2000	millisecond	UNITSONT	UO:0000028	30	millisecond	UNITSONT	UO:0000028	78	degree	UNITSONT	UO:0000185						33	axial	3	millimeter	UNITSONT	UO:0000016	MRI pre-processing	DICOM images converted to NIFTI format	BOLD_run05_sub001	BOLD/task001_run005/bold.nii.gz	OpenfMRI	ds000117	http://openfmri.s3.amazonaws.com/tarballs/ds117_sub001_raw.tgz
sub002	Stimuli	mri stimuli	Experimental Design	MRI Acquisition	Siemens 3T Tim Trio	Siemens, Erlangen, Germany	3	tesla	UNITSONT	UO:0000228	birdcage	12	BOLD image		3x3x3.75	millimeter	UNITSONT	UO:0000016	210	2000	millisecond	UNITSONT	UO:0000028	30	millisecond	UNITSONT	UO:0000028	78	degree	UNITSONT	UO:0000185						33	axial	3	millimeter	UNITSONT	UO:0000016	MRI pre-processing	DICOM images converted to NIFTI format	BOLD_run05_sub002	BOLD/task001_run005/bold.nii.gz	OpenfMRI	ds000117	http://openfmri.s3.amazonaws.com/tarballs/ds117_sub002_raw.tgz
sub003	Stimuli	mri stimuli	Experimental Design	MRI Acquisition	Siemens 3T Tim Trio	Siemens, Erlangen, Germany	3	tesla	UNITSONT	UO:0000228	birdcage	12	BOLD image		3x3x3.9	millimeter	UNITSONT	UO:0000016	210	2000	millisecond	UNITSONT	UO:0000028	30	millisecond	UNITSONT	UO:0000028	78	degree	UNITSONT	UO:0000185						33	axial	3	millimeter	UNITSONT	UO:0000016	MRI pre-processing	DICOM images converted to NIFTI format	BOLD_run05_sub003	BOLD/task001_run005/bold.nii.gz	OpenfMRI	ds000117	http://openfmri.s3.amazonaws.com/tarballs/ds117_sub003_raw.tgz
sub004	Stimuli	mri stimuli	Experimental Design	MRI Acquisition	Siemens 3T Tim Trio	Siemens, Erlangen, Germany	3	tesla	UNITSONT	UO:0000228	birdcage	12	BOLD image		3x3x3.9	millimeter	UNITSONT	UO:0000016	210	2000	millisecond	UNITSONT	UO:0000028	30	millisecond	UNITSONT	UO:0000028	78	degree	UNITSONT	UO:0000185						33	axial	3	millimeter	UNITSONT	UO:0000016	MRI pre-processing	DICOM images converted to NIFTI format	BOLD_run05_sub004	BOLD/task001_run005/bold.nii.gz	OpenfMRI	ds000117	http://openfmri.s3.amazonaws.com/tarballs/ds117_sub004_raw.tgz
sub005	Stimuli	mri stimuli	Experimental Design	MRI Acquisition	Siemens 3T Tim Trio	Siemens, Erlangen, Germany	3	tesla	UNITSONT	UO:0000228	birdcage	12	BOLD image		3x3x3.9	millimeter	UNITSONT	UO:0000016	210	2000	millisecond	UNITSONT	UO:0000028	30	millisecond	UNITSONT	UO:0000028	78	degree	UNITSONT	UO:0000185						33	axial	3	millimeter	UNITSONT	UO:0000016	MRI pre-processing	DICOM images converted to NIFTI format	BOLD_run05_sub005	BOLD/task001_run005/bold.nii.gz	OpenfMRI	ds000117	http://openfmri.s3.amazonaws.com/tarballs/ds117_sub005_raw.tgz
sub006	Stimuli	mri stimuli	Experimental Design	MRI Acquisition	Siemens 3T Tim Trio	Siemens, Erlangen, Germany	3	tesla	UNITSONT	UO:0000228	birdcage	12	BOLD image		3x3x3.75	millimeter	UNITSONT	UO:0000016	210	2000	millisecond	UNITSONT	UO:0000028	30	millisecond	UNITSONT	UO:0000028	78	degree	UNITSONT	UO:0000185						33	axial	3	millimeter	UNITSONT	UO:0000016	MRI pre-processing	DICOM images converted to NIFTI format	BOLD_run05_sub006	BOLD/task001_run005/bold.nii.gz	OpenfMRI	ds000117	http://openfmri.s3.amazonaws.com/tarballs/ds117_sub006_raw.tgz
sub007	Stimuli	mri stimuli	Experimental Design	MRI Acquisition	Siemens 3T Tim Trio	Siemens, Erlangen, Germany	3	tesla	UNITSONT	UO:0000228	birdcage	12	BOLD image		3x3x4.05	millimeter	UNITSONT	UO:0000016	210	2000	millisecond	UNITSONT	UO:0000028	30	millisecond	UNITSONT	UO:0000028	78	degree	UNITSONT	UO:0000185						33	axial	3	millimeter	UNITSONT	UO:0000016	MRI pre-processing	DICOM images converted to NIFTI format	BOLD_run05_sub007	BOLD/task001_run005/bold.nii.gz	OpenfMRI	ds000117	http://openfmri.s3.amazonaws.com/tarballs/ds117_sub007_raw.tgz
sub008	Stimuli	mri stimuli	Experimental Design	MRI Acquisition	Siemens 3T Tim Trio	Siemens, Erlangen, Germany	3	tesla	UNITSONT	UO:0000228	birdcage	12	BOLD image		3x3x3.75	millimeter	UNITSONT	UO:0000016	210	2000	millisecond	UNITSONT	UO:0000028	30	millisecond	UNITSONT	UO:0000028	78	degree	UNITSONT	UO:0000185						33	axial	3	millimeter	UNITSONT	UO:0000016	MRI pre-processing	DICOM images converted to NIFTI format	BOLD_run05_sub008	BOLD/task001_run005/bold.nii.gz	OpenfMRI	ds000117	http://openfmri.s3.amazonaws.com/tarballs/ds117_sub008_raw.tgz
sub009	Stimuli	mri stimuli	Experimental Design	MRI Acquisition	Siemens 3T Tim Trio	Siemens, Erlangen, Germany	3	tesla	UNITSONT	UO:0000228	birdcage	12	BOLD image		3x3x3.75	millimeter	UNITSONT	UO:0000016	210	2000	millisecond	UNITSONT	UO:0000028	30	millisecond	UNITSONT	UO:0000028	78	degree	UNITSONT	UO:0000185						33	axial	3	millimeter	UNITSONT	UO:0000016	MRI pre-processing	DICOM images converted to NIFTI format	BOLD_run05_sub009	BOLD/task001_run005/bold.nii.gz	OpenfMRI	ds000117	http://openfmri.s3.amazonaws.com/tarballs/ds117_sub009_raw.tgz
sub010	Stimuli	mri stimuli	Experimental Design	MRI Acquisition	Siemens 3T Tim Trio	Siemens, Erlangen, Germany	3	tesla	UNITSONT	UO:0000228	birdcage	12	BOLD image		3x3x3.75	millimeter	UNITSONT	UO:0000016	210	2000	millisecond	UNITSONT	UO:0000028	30	millisecond	UNITSONT	UO:0000028	78	degree	UNITSONT	UO:0000185						33	axial	3	millimeter	UNITSONT	UO:0000016	MRI pre-processing	DICOM images converted to NIFTI format	BOLD_run05_sub010	BOLD/task001_run005/bold.nii.gz	OpenfMRI	ds000117	http://openfmri.s3.amazonaws.com/tarballs/ds117_sub010_raw.tgz
sub011	Stimuli	mri stimuli	Experimental Design	MRI Acquisition	Siemens 3T Tim Trio	Siemens, Erlangen, Germany	3	tesla	UNITSONT	UO:0000228	birdcage	12	BOLD image		3x3x3.9	millimeter	UNITSONT	UO:0000016	210	2000	millisecond	UNITSONT	UO:0000028	30	millisecond	UNITSONT	UO:0000028	78	degree	UNITSONT	UO:0000185						33	axial	3	millimeter	UNITSONT	UO:0000016	MRI pre-processing	DICOM images converted to NIFTI format	BOLD_run05_sub011	BOLD/task001_run005/bold.nii.gz	OpenfMRI	ds000117	http://openfmri.s3.amazonaws.com/tarballs/ds117_sub011_raw.tgz
sub012	Stimuli	mri stimuli	Experimental Design	MRI Acquisition	Siemens 3T Tim Trio	Siemens, Erlangen, Germany	3	tesla	UNITSONT	UO:0000228	birdcage	12	BOLD image		3x3x3.9	millimeter	UNITSONT	UO:0000016	210	2000	millisecond	UNITSONT	UO:0000028	30	millisecond	UNITSONT	UO:0000028	78	degree	UNITSONT	UO:0000185						33	axial	3	millimeter	UNITSONT	UO:0000016	MRI pre-processing	DICOM images converted to NIFTI format	BOLD_run05_sub012	BOLD/task001_run005/bold.nii.gz	OpenfMRI	ds000117	http://openfmri.s3.amazonaws.com/tarballs/ds117_sub012_raw.tgz
sub013	Stimuli	mri stimuli	Experimental Design	MRI Acquisition	Siemens 3T Tim Trio	Siemens, Erlangen, Germany	3	tesla	UNITSONT	UO:0000228	birdcage	12	BOLD image		3x3x3.75	millimeter	UNITSONT	UO:0000016	210	2000	millisecond	UNITSONT	UO:0000028	30	millisecond	UNITSONT	UO:0000028	78	degree	UNITSONT	UO:0000185						33	axial	3	millimeter	UNITSONT	UO:0000016	MRI pre-processing	DICOM images converted to NIFTI format	BOLD_run05_sub013	BOLD/task001_run005/bold.nii.gz	OpenfMRI	ds000117	http://openfmri.s3.amazonaws.com/tarballs/ds117_sub013_raw.tgz
sub014	Stimuli	mri stimuli	Experimental Design	MRI Acquisition	Siemens 3T Tim Trio	Siemens, Erlangen, Germany	3	tesla	UNITSONT	UO:0000228	birdcage	12	BOLD image		3x3x3.75	millimeter	UNITSONT	UO:0000016	210	2000	millisecond	UNITSONT	UO:0000028	30	millisecond	UNITSONT	UO:0000028	78	degree	UNITSONT	UO:0000185						33	axial	3	millimeter	UNITSONT	UO:0000016	MRI pre-processing	DICOM images converted to NIFTI format	BOLD_run05_sub014	BOLD/task001_run005/bold.nii.gz	OpenfMRI	ds000117	http://openfmri.s3.amazonaws.com/tarballs/ds117_sub014_raw.tgz
sub015	Stimuli	mri stimuli	Experimental Design	MRI Acquisition	Siemens 3T Tim Trio	Siemens, Erlangen, Germany	3	tesla	UNITSONT	UO:0000228	birdcage	12	BOLD image		3x3x3.9	millimeter	UNITSONT	UO:0000016	210	2000	millisecond	UNITSONT	UO:0000028	30	millisecond	UNITSONT	UO:0000028	78	degree	UNITSONT	UO:0000185						33	axial	3	millimeter	UNITSONT	UO:0000016	MRI pre-processing	DICOM images converted to NIFTI format	BOLD_run05_sub015	BOLD/task001_run005/bold.nii.gz	OpenfMRI	ds000117	http://openfmri.s3.amazonaws.com/tarballs/ds117_sub015_raw.tgz
sub016	Stimuli	mri stimuli	Experimental Design	MRI Acquisition	Siemens 3T Tim Trio	Siemens, Erlangen, Germany	3	tesla	UNITSONT	UO:0000228	birdcage	12	BOLD image		3x3x3.75	millimeter	UNITSONT	UO:0000016	210	2000	millisecond	UNITSONT	UO:0000028	30	millisecond	UNITSONT	UO:0000028	78	degree	UNITSONT	UO:0000185						33	axial	3	millimeter	UNITSONT	UO:0000016	MRI pre-processing	DICOM images converted to NIFTI format	BOLD_run05_sub016	BOLD/task001_run005/bold.nii.gz	OpenfMRI	ds000117	http://openfmri.s3.amazonaws.com/tarballs/ds117_sub016_raw.tgz
sub017	Stimuli	mri stimuli	Experimental Design	MRI Acquisition	Siemens 3T Tim Trio	Siemens, Erlangen, Germany	3	tesla	UNITSONT	UO:0000228	birdcage	12	BOLD image		3x3x3.75	millimeter	UNITSONT	UO:0000016	210	2000	millisecond	UNITSONT	UO:0000028	30	millisecond	UNITSONT	UO:0000028	78	degree	UNITSONT	UO:0000185						33	axial	3	millimeter	UNITSONT	UO:0000016	MRI pre-processing	DICOM images converted to NIFTI format	BOLD_run05_sub017	BOLD/task001_run005/bold.nii.gz	OpenfMRI	ds000117	http://openfmri.s3.amazonaws.com/tarballs/ds117_sub017_raw.tgz
sub018	Stimuli	mri stimuli	Experimental Design	MRI Acquisition	Siemens 3T Tim Trio	Siemens, Erlangen, Germany	3	tesla	UNITSONT	UO:0000228	birdcage	12	BOLD image		3x3x3.9	millimeter	UNITSONT	UO:0000016	210	2000	millisecond	UNITSONT	UO:0000028	30	millisecond	UNITSONT	UO:0000028	78	degree	UNITSONT	UO:0000185						33	axial	3	millimeter	UNITSONT	UO:0000016	MRI pre-processing	DICOM images converted to NIFTI format	BOLD_run05_sub018	BOLD/task001_run005/bold.nii.gz	OpenfMRI	ds000117	http://openfmri.s3.amazonaws.com/tarballs/ds117_sub018_raw.tgz
sub019	Stimuli	mri stimuli	Experimental Design	MRI Acquisition	Siemens 3T Tim Trio	Siemens, Erlangen, Germany	3	tesla	UNITSONT	UO:0000228	birdcage	12	BOLD image		3x3x4.05	millimeter	UNITSONT	UO:0000016	210	2000	millisecond	UNITSONT	UO:0000028	30	millisecond	UNITSONT	UO:0000028	78	degree	UNITSONT	UO:0000185						33	axial	3	millimeter	UNITSONT	UO:0000016	MRI pre-processing	DICOM images converted to NIFTI format	BOLD_run05_sub019	BOLD/task001_run005/bold.nii.gz	OpenfMRI	ds000117	http://openfmri.s3.amazonaws.com/tarballs/ds117_sub019_raw.tgz
#BOLD_run006
sub001	Stimuli	mri stimuli	Experimental Design	MRI Acquisition	Siemens 3T Tim Trio	Siemens, Erlangen, Germany	3	tesla	UNITSONT	UO:0000228	birdcage	12	BOLD image		3x3x3.9	millimeter	UNITSONT	UO:0000016	210	2000	millisecond	UNITSONT	UO:0000028	30	millisecond	UNITSONT	UO:0000028	78	degree	UNITSONT	UO:0000185						33	axial	3	millimeter	UNITSONT	UO:0000016	MRI pre-processing	DICOM images converted to NIFTI format	BOLD_run06_sub001	BOLD/task001_run006/bold.nii.gz	OpenfMRI	ds000117	http://openfmri.s3.amazonaws.com/tarballs/ds117_sub001_raw.tgz
sub002	Stimuli	mri stimuli	Experimental Design	MRI Acquisition	Siemens 3T Tim Trio	Siemens, Erlangen, Germany	3	tesla	UNITSONT	UO:0000228	birdcage	12	BOLD image		3x3x3.75	millimeter	UNITSONT	UO:0000016	210	2000	millisecond	UNITSONT	UO:0000028	30	millisecond	UNITSONT	UO:0000028	78	degree	UNITSONT	UO:0000185						33	axial	3	millimeter	UNITSONT	UO:0000016	MRI pre-processing	DICOM images converted to NIFTI format	BOLD_run06_sub002	BOLD/task001_run006/bold.nii.gz	OpenfMRI	ds000117	http://openfmri.s3.amazonaws.com/tarballs/ds117_sub002_raw.tgz
sub003	Stimuli	mri stimuli	Experimental Design	MRI Acquisition	Siemens 3T Tim Trio	Siemens, Erlangen, Germany	3	tesla	UNITSONT	UO:0000228	birdcage	12	BOLD image		3x3x3.9	millimeter	UNITSONT	UO:0000016	210	2000	millisecond	UNITSONT	UO:0000028	30	millisecond	UNITSONT	UO:0000028	78	degree	UNITSONT	UO:0000185						33	axial	3	millimeter	UNITSONT	UO:0000016	MRI pre-processing	DICOM images converted to NIFTI format	BOLD_run06_sub003	BOLD/task001_run006/bold.nii.gz	OpenfMRI	ds000117	http://openfmri.s3.amazonaws.com/tarballs/ds117_sub003_raw.tgz
sub004	Stimuli	mri stimuli	Experimental Design	MRI Acquisition	Siemens 3T Tim Trio	Siemens, Erlangen, Germany	3	tesla	UNITSONT	UO:0000228	birdcage	12	BOLD image		3x3x3.9	millimeter	UNITSONT	UO:0000016	210	2000	millisecond	UNITSONT	UO:0000028	30	millisecond	UNITSONT	UO:0000028	78	degree	UNITSONT	UO:0000185						33	axial	3	millimeter	UNITSONT	UO:0000016	MRI pre-processing	DICOM images converted to NIFTI format	BOLD_run06_sub004	BOLD/task001_run006/bold.nii.gz	OpenfMRI	ds000117	http://openfmri.s3.amazonaws.com/tarballs/ds117_sub004_raw.tgz
sub005	Stimuli	mri stimuli	Experimental Design	MRI Acquisition	Siemens 3T Tim Trio	Siemens, Erlangen, Germany	3	tesla	UNITSONT	UO:0000228	birdcage	12	BOLD image		3x3x3.9	millimeter	UNITSONT	UO:0000016	210	2000	millisecond	UNITSONT	UO:0000028	30	millisecond	UNITSONT	UO:0000028	78	degree	UNITSONT	UO:0000185						33	axial	3	millimeter	UNITSONT	UO:0000016	MRI pre-processing	DICOM images converted to NIFTI format	BOLD_run06_sub005	BOLD/task001_run006/bold.nii.gz	OpenfMRI	ds000117	http://openfmri.s3.amazonaws.com/tarballs/ds117_sub005_raw.tgz
sub006	Stimuli	mri stimuli	Experimental Design	MRI Acquisition	Siemens 3T Tim Trio	Siemens, Erlangen, Germany	3	tesla	UNITSONT	UO:0000228	birdcage	12	BOLD image		3x3x3.75	millimeter	UNITSONT	UO:0000016	210	2000	millisecond	UNITSONT	UO:0000028	30	millisecond	UNITSONT	UO:0000028	78	degree	UNITSONT	UO:0000185						33	axial	3	millimeter	UNITSONT	UO:0000016	MRI pre-processing	DICOM images converted to NIFTI format	BOLD_run06_sub006	BOLD/task001_run006/bold.nii.gz	OpenfMRI	ds000117	http://openfmri.s3.amazonaws.com/tarballs/ds117_sub006_raw.tgz
sub007	Stimuli	mri stimuli	Experimental Design	MRI Acquisition	Siemens 3T Tim Trio	Siemens, Erlangen, Germany	3	tesla	UNITSONT	UO:0000228	birdcage	12	BOLD image		3x3x4.05	millimeter	UNITSONT	UO:0000016	210	2000	millisecond	UNITSONT	UO:0000028	30	millisecond	UNITSONT	UO:0000028	78	degree	UNITSONT	UO:0000185						33	axial	3	millimeter	UNITSONT	UO:0000016	MRI pre-processing	DICOM images converted to NIFTI format	BOLD_run06_sub007	BOLD/task001_run006/bold.nii.gz	OpenfMRI	ds000117	http://openfmri.s3.amazonaws.com/tarballs/ds117_sub007_raw.tgz
sub008	Stimuli	mri stimuli	Experimental Design	MRI Acquisition	Siemens 3T Tim Trio	Siemens, Erlangen, Germany	3	tesla	UNITSONT	UO:0000228	birdcage	12	BOLD image		3x3x3.75	millimeter	UNITSONT	UO:0000016	210	2000	millisecond	UNITSONT	UO:0000028	30	millisecond	UNITSONT	UO:0000028	78	degree	UNITSONT	UO:0000185						33	axial	3	millimeter	UNITSONT	UO:0000016	MRI pre-processing	DICOM images converted to NIFTI format	BOLD_run06_sub008	BOLD/task001_run006/bold.nii.gz	OpenfMRI	ds000117	http://openfmri.s3.amazonaws.com/tarballs/ds117_sub008_raw.tgz
sub009	Stimuli	mri stimuli	Experimental Design	MRI Acquisition	Siemens 3T Tim Trio	Siemens, Erlangen, Germany	3	tesla	UNITSONT	UO:0000228	birdcage	12	BOLD image		3x3x3.75	millimeter	UNITSONT	UO:0000016	210	2000	millisecond	UNITSONT	UO:0000028	30	millisecond	UNITSONT	UO:0000028	78	degree	UNITSONT	UO:0000185						33	axial	3	millimeter	UNITSONT	UO:0000016	MRI pre-processing	DICOM images converted to NIFTI format	BOLD_run06_sub009	BOLD/task001_run006/bold.nii.gz	OpenfMRI	ds000117	http://openfmri.s3.amazonaws.com/tarballs/ds117_sub009_raw.tgz
sub010	Stimuli	mri stimuli	Experimental Design	MRI Acquisition	Siemens 3T Tim Trio	Siemens, Erlangen, Germany	3	tesla	UNITSONT	UO:0000228	birdcage	12	BOLD image		3x3x3.75	millimeter	UNITSONT	UO:0000016	210	2000	millisecond	UNITSONT	UO:0000028	30	millisecond	UNITSONT	UO:0000028	78	degree	UNITSONT	UO:0000185						33	axial	3	millimeter	UNITSONT	UO:0000016	MRI pre-processing	DICOM images converted to NIFTI format	BOLD_run06_sub010	BOLD/task001_run006/bold.nii.gz	OpenfMRI	ds000117	http://openfmri.s3.amazonaws.com/tarballs/ds117_sub010_raw.tgz
sub011	Stimuli	mri stimuli	Experimental Design	MRI Acquisition	Siemens 3T Tim Trio	Siemens, Erlangen, Germany	3	tesla	UNITSONT	UO:0000228	birdcage	12	BOLD image		3x3x3.9	millimeter	UNITSONT	UO:0000016	210	2000	millisecond	UNITSONT	UO:0000028	30	millisecond	UNITSONT	UO:0000028	78	degree	UNITSONT	UO:0000185						33	axial	3	millimeter	UNITSONT	UO:0000016	MRI pre-processing	DICOM images converted to NIFTI format	BOLD_run06_sub011	BOLD/task001_run006/bold.nii.gz	OpenfMRI	ds000117	http://openfmri.s3.amazonaws.com/tarballs/ds117_sub011_raw.tgz
sub012	Stimuli	mri stimuli	Experimental Design	MRI Acquisition	Siemens 3T Tim Trio	Siemens, Erlangen, Germany	3	tesla	UNITSONT	UO:0000228	birdcage	12	BOLD image		3x3x3.9	millimeter	UNITSONT	UO:0000016	210	2000	millisecond	UNITSONT	UO:0000028	30	millisecond	UNITSONT	UO:0000028	78	degree	UNITSONT	UO:0000185						33	axial	3	millimeter	UNITSONT	UO:0000016	MRI pre-processing	DICOM images converted to NIFTI format	BOLD_run06_sub012	BOLD/task001_run006/bold.nii.gz	OpenfMRI	ds000117	http://openfmri.s3.amazonaws.com/tarballs/ds117_sub012_raw.tgz
sub013	Stimuli	mri stimuli	Experimental Design	MRI Acquisition	Siemens 3T Tim Trio	Siemens, Erlangen, Germany	3	tesla	UNITSONT	UO:0000228	birdcage	12	BOLD image		3x3x3.75	millimeter	UNITSONT	UO:0000016	210	2000	millisecond	UNITSONT	UO:0000028	30	millisecond	UNITSONT	UO:0000028	78	degree	UNITSONT	UO:0000185						33	axial	3	millimeter	UNITSONT	UO:0000016	MRI pre-processing	DICOM images converted to NIFTI format	BOLD_run06_sub013	BOLD/task001_run006/bold.nii.gz	OpenfMRI	ds000117	http://openfmri.s3.amazonaws.com/tarballs/ds117_sub013_raw.tgz
sub014	Stimuli	mri stimuli	Experimental Design	MRI Acquisition	Siemens 3T Tim Trio	Siemens, Erlangen, Germany	3	tesla	UNITSONT	UO:0000228	birdcage	12	BOLD image		3x3x3.75	millimeter	UNITSONT	UO:0000016	210	2000	millisecond	UNITSONT	UO:0000028	30	millisecond	UNITSONT	UO:0000028	78	degree	UNITSONT	UO:0000185						33	axial	3	millimeter	UNITSONT	UO:0000016	MRI pre-processing	DICOM images converted to NIFTI format	BOLD_run06_sub014	BOLD/task001_run006/bold.nii.gz	OpenfMRI	ds000117	http://openfmri.s3.amazonaws.com/tarballs/ds117_sub014_raw.tgz
sub015	Stimuli	mri stimuli	Experimental Design	MRI Acquisition	Siemens 3T Tim Trio	Siemens, Erlangen, Germany	3	tesla	UNITSONT	UO:0000228	birdcage	12	BOLD image		3x3x3.9	millimeter	UNITSONT	UO:0000016	210	2000	millisecond	UNITSONT	UO:0000028	30	millisecond	UNITSONT	UO:0000028	78	degree	UNITSONT	UO:0000185						33	axial	3	millimeter	UNITSONT	UO:0000016	MRI pre-processing	DICOM images converted to NIFTI format	BOLD_run06_sub015	BOLD/task001_run006/bold.nii.gz	OpenfMRI	ds000117	http://openfmri.s3.amazonaws.com/tarballs/ds117_sub015_raw.tgz
sub016	Stimuli	mri stimuli	Experimental Design	MRI Acquisition	Siemens 3T Tim Trio	Siemens, Erlangen, Germany	3	tesla	UNITSONT	UO:0000228	birdcage	12	BOLD image		3x3x3.75	millimeter	UNITSONT	UO:0000016	210	2000	millisecond	UNITSONT	UO:0000028	30	millisecond	UNITSONT	UO:0000028	78	degree	UNITSONT	UO:0000185						33	axial	3	millimeter	UNITSONT	UO:0000016	MRI pre-processing	DICOM images converted to NIFTI format	BOLD_run06_sub016	BOLD/task001_run006/bold.nii.gz	OpenfMRI	ds000117	http://openfmri.s3.amazonaws.com/tarballs/ds117_sub016_raw.tgz
sub017	Stimuli	mri stimuli	Experimental Design	MRI Acquisition	Siemens 3T Tim Trio	Siemens, Erlangen, Germany	3	tesla	UNITSONT	UO:0000228	birdcage	12	BOLD image		3x3x3.75	millimeter	UNITSONT	UO:0000016	210	2000	millisecond	UNITSONT	UO:0000028	30	millisecond	UNITSONT	UO:0000028	78	degree	UNITSONT	UO:0000185						33	axial	3	millimeter	UNITSONT	UO:0000016	MRI pre-processing	DICOM images converted to NIFTI format	BOLD_run06_sub017	BOLD/task001_run006/bold.nii.gz	OpenfMRI	ds000117	http://openfmri.s3.amazonaws.com/tarballs/ds117_sub017_raw.tgz
sub018	Stimuli	mri stimuli	Experimental Design	MRI Acquisition	Siemens 3T Tim Trio	Siemens, Erlangen, Germany	3	tesla	UNITSONT	UO:0000228	birdcage	12	BOLD image		3x3x3.9	millimeter	UNITSONT	UO:0000016	210	2000	millisecond	UNITSONT	UO:0000028	30	millisecond	UNITSONT	UO:0000028	78	degree	UNITSONT	UO:0000185						33	axial	3	millimeter	UNITSONT	UO:0000016	MRI pre-processing	DICOM images converted to NIFTI format	BOLD_run06_sub018	BOLD/task001_run006/bold.nii.gz	OpenfMRI	ds000117	http://openfmri.s3.amazonaws.com/tarballs/ds117_sub018_raw.tgz
sub019	Stimuli	mri stimuli	Experimental Design	MRI Acquisition	Siemens 3T Tim Trio	Siemens, Erlangen, Germany	3	tesla	UNITSONT	UO:0000228	birdcage	12	BOLD image		3x3x4.05	millimeter	UNITSONT	UO:0000016	210	2000	millisecond	UNITSONT	UO:0000028	30	millisecond	UNITSONT	UO:0000028	78	degree	UNITSONT	UO:0000185						33	axial	3	millimeter	UNITSONT	UO:0000016	MRI pre-processing	DICOM images converted to NIFTI format	BOLD_run06_sub019	BOLD/task001_run006/bold.nii.gz	OpenfMRI	ds000117	http://openfmri.s3.amazonaws.com/tarballs/ds117_sub019_raw.tgz
#BOLD_run007
sub001	Stimuli	mri stimuli	Experimental Design	MRI Acquisition	Siemens 3T Tim Trio	Siemens, Erlangen, Germany	3	tesla	UNITSONT	UO:0000228	birdcage	12	BOLD image		3x3x3.9	millimeter	UNITSONT	UO:0000016	210	2000	millisecond	UNITSONT	UO:0000028	30	millisecond	UNITSONT	UO:0000028	78	degree	UNITSONT	UO:0000185						33	axial	3	millimeter	UNITSONT	UO:0000016	MRI pre-processing	DICOM images converted to NIFTI format	BOLD_run07_sub001	BOLD/task001_run007/bold.nii.gz	OpenfMRI	ds000117	http://openfmri.s3.amazonaws.com/tarballs/ds117_sub001_raw.tgz
sub002	Stimuli	mri stimuli	Experimental Design	MRI Acquisition	Siemens 3T Tim Trio	Siemens, Erlangen, Germany	3	tesla	UNITSONT	UO:0000228	birdcage	12	BOLD image		3x3x3.75	millimeter	UNITSONT	UO:0000016	210	2000	millisecond	UNITSONT	UO:0000028	30	millisecond	UNITSONT	UO:0000028	78	degree	UNITSONT	UO:0000185						33	axial	3	millimeter	UNITSONT	UO:0000016	MRI pre-processing	DICOM images converted to NIFTI format	BOLD_run07_sub002	BOLD/task001_run007/bold.nii.gz	OpenfMRI	ds000117	http://openfmri.s3.amazonaws.com/tarballs/ds117_sub002_raw.tgz
sub003	Stimuli	mri stimuli	Experimental Design	MRI Acquisition	Siemens 3T Tim Trio	Siemens, Erlangen, Germany	3	tesla	UNITSONT	UO:0000228	birdcage	12	BOLD image		3x3x3.9	millimeter	UNITSONT	UO:0000016	210	2000	millisecond	UNITSONT	UO:0000028	30	millisecond	UNITSONT	UO:0000028	78	degree	UNITSONT	UO:0000185						33	axial	3	millimeter	UNITSONT	UO:0000016	MRI pre-processing	DICOM images converted to NIFTI format	BOLD_run07_sub003	BOLD/task001_run007/bold.nii.gz	OpenfMRI	ds000117	http://openfmri.s3.amazonaws.com/tarballs/ds117_sub003_raw.tgz
sub004	Stimuli	mri stimuli	Experimental Design	MRI Acquisition	Siemens 3T Tim Trio	Siemens, Erlangen, Germany	3	tesla	UNITSONT	UO:0000228	birdcage	12	BOLD image		3x3x3.9	millimeter	UNITSONT	UO:0000016	210	2000	millisecond	UNITSONT	UO:0000028	30	millisecond	UNITSONT	UO:0000028	78	degree	UNITSONT	UO:0000185						33	axial	3	millimeter	UNITSONT	UO:0000016	MRI pre-processing	DICOM images converted to NIFTI format	BOLD_run07_sub004	BOLD/task001_run007/bold.nii.gz	OpenfMRI	ds000117	http://openfmri.s3.amazonaws.com/tarballs/ds117_sub004_raw.tgz
sub005	Stimuli	mri stimuli	Experimental Design	MRI Acquisition	Siemens 3T Tim Trio	Siemens, Erlangen, Germany	3	tesla	UNITSONT	UO:0000228	birdcage	12	BOLD image		3x3x3.9	millimeter	UNITSONT	UO:0000016	210	2000	millisecond	UNITSONT	UO:0000028	30	millisecond	UNITSONT	UO:0000028	78	degree	UNITSONT	UO:0000185						33	axial	3	millimeter	UNITSONT	UO:0000016	MRI pre-processing	DICOM images converted to NIFTI format	BOLD_run07_sub005	BOLD/task001_run007/bold.nii.gz	OpenfMRI	ds000117	http://openfmri.s3.amazonaws.com/tarballs/ds117_sub005_raw.tgz
sub006	Stimuli	mri stimuli	Experimental Design	MRI Acquisition	Siemens 3T Tim Trio	Siemens, Erlangen, Germany	3	tesla	UNITSONT	UO:0000228	birdcage	12	BOLD image		3x3x3.75	millimeter	UNITSONT	UO:0000016	210	2000	millisecond	UNITSONT	UO:0000028	30	millisecond	UNITSONT	UO:0000028	78	degree	UNITSONT	UO:0000185						33	axial	3	millimeter	UNITSONT	UO:0000016	MRI pre-processing	DICOM images converted to NIFTI format	BOLD_run07_sub006	BOLD/task001_run007/bold.nii.gz	OpenfMRI	ds000117	http://openfmri.s3.amazonaws.com/tarballs/ds117_sub006_raw.tgz
sub007	Stimuli	mri stimuli	Experimental Design	MRI Acquisition	Siemens 3T Tim Trio	Siemens, Erlangen, Germany	3	tesla	UNITSONT	UO:0000228	birdcage	12	BOLD image		3x3x4.05	millimeter	UNITSONT	UO:0000016	210	2000	millisecond	UNITSONT	UO:0000028	30	millisecond	UNITSONT	UO:0000028	78	degree	UNITSONT	UO:0000185						33	axial	3	millimeter	UNITSONT	UO:0000016	MRI pre-processing	DICOM images converted to NIFTI format	BOLD_run07_sub007	BOLD/task001_run007/bold.nii.gz	OpenfMRI	ds000117	http://openfmri.s3.amazonaws.com/tarballs/ds117_sub007_raw.tgz
sub008	Stimuli	mri stimuli	Experimental Design	MRI Acquisition	Siemens 3T Tim Trio	Siemens, Erlangen, Germany	3	tesla	UNITSONT	UO:0000228	birdcage	12	BOLD image		3x3x3.75	millimeter	UNITSONT	UO:0000016	210	2000	millisecond	UNITSONT	UO:0000028	30	millisecond	UNITSONT	UO:0000028	78	degree	UNITSONT	UO:0000185						33	axial	3	millimeter	UNITSONT	UO:0000016	MRI pre-processing	DICOM images converted to NIFTI format	BOLD_run07_sub008	BOLD/task001_run007/bold.nii.gz	OpenfMRI	ds000117	http://openfmri.s3.amazonaws.com/tarballs/ds117_sub008_raw.tgz
sub009	Stimuli	mri stimuli	Experimental Design	MRI Acquisition	Siemens 3T Tim Trio	Siemens, Erlangen, Germany	3	tesla	UNITSONT	UO:0000228	birdcage	12	BOLD image		3x3x3.75	millimeter	UNITSONT	UO:0000016	210	2000	millisecond	UNITSONT	UO:0000028	30	millisecond	UNITSONT	UO:0000028	78	degree	UNITSONT	UO:0000185						33	axial	3	millimeter	UNITSONT	UO:0000016	MRI pre-processing	DICOM images converted to NIFTI format	BOLD_run07_sub009	BOLD/task001_run007/bold.nii.gz	OpenfMRI	ds000117	http://openfmri.s3.amazonaws.com/tarballs/ds117_sub009_raw.tgz
sub010	Stimuli	mri stimuli	Experimental Design	MRI Acquisition	Siemens 3T Tim Trio	Siemens, Erlangen, Germany	3	tesla	UNITSONT	UO:0000228	birdcage	12	BOLD image		3x3x3.75	millimeter	UNITSONT	UO:0000016	210	2000	millisecond	UNITSONT	UO:0000028	30	millisecond	UNITSONT	UO:0000028	78	degree	UNITSONT	UO:0000185						33	axial	3	millimeter	UNITSONT	UO:0000016	MRI pre-processing	DICOM images converted to NIFTI format	BOLD_run07_sub010	BOLD/task001_run007/bold.nii.gz	OpenfMRI	ds000117	http://openfmri.s3.amazonaws.com/tarballs/ds117_sub010_raw.tgz
sub011	Stimuli	mri stimuli	Experimental Design	MRI Acquisition	Siemens 3T Tim Trio	Siemens, Erlangen, Germany	3	tesla	UNITSONT	UO:0000228	birdcage	12	BOLD image		3x3x3.9	millimeter	UNITSONT	UO:0000016	210	2000	millisecond	UNITSONT	UO:0000028	30	millisecond	UNITSONT	UO:0000028	78	degree	UNITSONT	UO:0000185						33	axial	3	millimeter	UNITSONT	UO:0000016	MRI pre-processing	DICOM images converted to NIFTI format	BOLD_run07_sub011	BOLD/task001_run007/bold.nii.gz	OpenfMRI	ds000117	http://openfmri.s3.amazonaws.com/tarballs/ds117_sub011_raw.tgz
sub012	Stimuli	mri stimuli	Experimental Design	MRI Acquisition	Siemens 3T Tim Trio	Siemens, Erlangen, Germany	3	tesla	UNITSONT	UO:0000228	birdcage	12	BOLD image		3x3x3.9	millimeter	UNITSONT	UO:0000016	210	2000	millisecond	UNITSONT	UO:0000028	30	millisecond	UNITSONT	UO:0000028	78	degree	UNITSONT	UO:0000185						33	axial	3	millimeter	UNITSONT	UO:0000016	MRI pre-processing	DICOM images converted to NIFTI format	BOLD_run07_sub012	BOLD/task001_run007/bold.nii.gz	OpenfMRI	ds000117	http://openfmri.s3.amazonaws.com/tarballs/ds117_sub012_raw.tgz
sub013	Stimuli	mri stimuli	Experimental Design	MRI Acquisition	Siemens 3T Tim Trio	Siemens, Erlangen, Germany	3	tesla	UNITSONT	UO:0000228	birdcage	12	BOLD image		3x3x3.75	millimeter	UNITSONT	UO:0000016	210	2000	millisecond	UNITSONT	UO:0000028	30	millisecond	UNITSONT	UO:0000028	78	degree	UNITSONT	UO:0000185						33	axial	3	millimeter	UNITSONT	UO:0000016	MRI pre-processing	DICOM images converted to NIFTI format	BOLD_run07_sub013	BOLD/task001_run007/bold.nii.gz	OpenfMRI	ds000117	http://openfmri.s3.amazonaws.com/tarballs/ds117_sub013_raw.tgz
sub014	Stimuli	mri stimuli	Experimental Design	MRI Acquisition	Siemens 3T Tim Trio	Siemens, Erlangen, Germany	3	tesla	UNITSONT	UO:0000228	birdcage	12	BOLD image		3x3x3.75	millimeter	UNITSONT	UO:0000016	210	2000	millisecond	UNITSONT	UO:0000028	30	millisecond	UNITSONT	UO:0000028	78	degree	UNITSONT	UO:0000185						33	axial	3	millimeter	UNITSONT	UO:0000016	MRI pre-processing	DICOM images converted to NIFTI format	BOLD_run07_sub014	BOLD/task001_run007/bold.nii.gz	OpenfMRI	ds000117	http://openfmri.s3.amazonaws.com/tarballs/ds117_sub014_raw.tgz
sub015	Stimuli	mri stimuli	Experimental Design	MRI Acquisition	Siemens 3T Tim Trio	Siemens, Erlangen, Germany	3	tesla	UNITSONT	UO:0000228	birdcage	12	BOLD image		3x3x3.9	millimeter	UNITSONT	UO:0000016	210	2000	millisecond	UNITSONT	UO:0000028	30	millisecond	UNITSONT	UO:0000028	78	degree	UNITSONT	UO:0000185						33	axial	3	millimeter	UNITSONT	UO:0000016	MRI pre-processing	DICOM images converted to NIFTI format	BOLD_run07_sub015	BOLD/task001_run007/bold.nii.gz	OpenfMRI	ds000117	http://openfmri.s3.amazonaws.com/tarballs/ds117_sub015_raw.tgz
sub016	Stimuli	mri stimuli	Experimental Design	MRI Acquisition	Siemens 3T Tim Trio	Siemens, Erlangen, Germany	3	tesla	UNITSONT	UO:0000228	birdcage	12	BOLD image		3x3x3.75	millimeter	UNITSONT	UO:0000016	210	2000	millisecond	UNITSONT	UO:0000028	30	millisecond	UNITSONT	UO:0000028	78	degree	UNITSONT	UO:0000185						33	axial	3	millimeter	UNITSONT	UO:0000016	MRI pre-processing	DICOM images converted to NIFTI format	BOLD_run07_sub016	BOLD/task001_run007/bold.nii.gz	OpenfMRI	ds000117	http://openfmri.s3.amazonaws.com/tarballs/ds117_sub016_raw.tgz
sub017	Stimuli	mri stimuli	Experimental Design	MRI Acquisition	Siemens 3T Tim Trio	Siemens, Erlangen, Germany	3	tesla	UNITSONT	UO:0000228	birdcage	12	BOLD image		3x3x3.75	millimeter	UNITSONT	UO:0000016	210	2000	millisecond	UNITSONT	UO:0000028	30	millisecond	UNITSONT	UO:0000028	78	degree	UNITSONT	UO:0000185						33	axial	3	millimeter	UNITSONT	UO:0000016	MRI pre-processing	DICOM images converted to NIFTI format	BOLD_run07_sub017	BOLD/task001_run007/bold.nii.gz	OpenfMRI	ds000117	http://openfmri.s3.amazonaws.com/tarballs/ds117_sub017_raw.tgz
sub018	Stimuli	mri stimuli	Experimental Design	MRI Acquisition	Siemens 3T Tim Trio	Siemens, Erlangen, Germany	3	tesla	UNITSONT	UO:0000228	birdcage	12	BOLD image		3x3x3.9	millimeter	UNITSONT	UO:0000016	210	2000	millisecond	UNITSONT	UO:0000028	30	millisecond	UNITSONT	UO:0000028	78	degree	UNITSONT	UO:0000185						33	axial	3	millimeter	UNITSONT	UO:0000016	MRI pre-processing	DICOM images converted to NIFTI format	BOLD_run07_sub018	BOLD/task001_run007/bold.nii.gz	OpenfMRI	ds000117	http://openfmri.s3.amazonaws.com/tarballs/ds117_sub018_raw.tgz
sub019	Stimuli	mri stimuli	Experimental Design	MRI Acquisition	Siemens 3T Tim Trio	Siemens, Erlangen, Germany	3	tesla	UNITSONT	UO:0000228	birdcage	12	BOLD image		3x3x4.05	millimeter	UNITSONT	UO:0000016	210	2000	millisecond	UNITSONT	UO:0000028	30	millisecond	UNITSONT	UO:0000028	78	degree	UNITSONT	UO:0000185						33	axial	3	millimeter	UNITSONT	UO:0000016	MRI pre-processing	DICOM images converted to NIFTI format	BOLD_run07_sub019	BOLD/task001_run007/bold.nii.gz	OpenfMRI	ds000117	http://openfmri.s3.amazonaws.com/tarballs/ds117_sub019_raw.tgz
#BOLD_run008
sub001	Stimuli	mri stimuli	Experimental Design	MRI Acquisition	Siemens 3T Tim Trio	Siemens, Erlangen, Germany	3	tesla	UNITSONT	UO:0000228	birdcage	12	BOLD image		3x3x3.9	millimeter	UNITSONT	UO:0000016	210	2000	millisecond	UNITSONT	UO:0000028	30	millisecond	UNITSONT	UO:0000028	78	degree	UNITSONT	UO:0000185						33	axial	3	millimeter	UNITSONT	UO:0000016	MRI pre-processing	DICOM images converted to NIFTI format	BOLD_run08_sub001	BOLD/task001_run008/bold.nii.gz	OpenfMRI	ds000117	http://openfmri.s3.amazonaws.com/tarballs/ds117_sub001_raw.tgz
sub002	Stimuli	mri stimuli	Experimental Design	MRI Acquisition	Siemens 3T Tim Trio	Siemens, Erlangen, Germany	3	tesla	UNITSONT	UO:0000228	birdcage	12	BOLD image		3x3x3.75	millimeter	UNITSONT	UO:0000016	210	2000	millisecond	UNITSONT	UO:0000028	30	millisecond	UNITSONT	UO:0000028	78	degree	UNITSONT	UO:0000185						33	axial	3	millimeter	UNITSONT	UO:0000016	MRI pre-processing	DICOM images converted to NIFTI format	BOLD_run08_sub002	BOLD/task001_run008/bold.nii.gz	OpenfMRI	ds000117	http://openfmri.s3.amazonaws.com/tarballs/ds117_sub002_raw.tgz
sub003	Stimuli	mri stimuli	Experimental Design	MRI Acquisition	Siemens 3T Tim Trio	Siemens, Erlangen, Germany	3	tesla	UNITSONT	UO:0000228	birdcage	12	BOLD image		3x3x3.9	millimeter	UNITSONT	UO:0000016	210	2000	millisecond	UNITSONT	UO:0000028	30	millisecond	UNITSONT	UO:0000028	78	degree	UNITSONT	UO:0000185						33	axial	3	millimeter	UNITSONT	UO:0000016	MRI pre-processing	DICOM images converted to NIFTI format	BOLD_run08_sub003	BOLD/task001_run008/bold.nii.gz	OpenfMRI	ds000117	http://openfmri.s3.amazonaws.com/tarballs/ds117_sub003_raw.tgz
sub004	Stimuli	mri stimuli	Experimental Design	MRI Acquisition	Siemens 3T Tim Trio	Siemens, Erlangen, Germany	3	tesla	UNITSONT	UO:0000228	birdcage	12	BOLD image		3x3x3.9	millimeter	UNITSONT	UO:0000016	210	2000	millisecond	UNITSONT	UO:0000028	30	millisecond	UNITSONT	UO:0000028	78	degree	UNITSONT	UO:0000185						33	axial	3	millimeter	UNITSONT	UO:0000016	MRI pre-processing	DICOM images converted to NIFTI format	BOLD_run08_sub004	BOLD/task001_run008/bold.nii.gz	OpenfMRI	ds000117	http://openfmri.s3.amazonaws.com/tarballs/ds117_sub004_raw.tgz
sub005	Stimuli	mri stimuli	Experimental Design	MRI Acquisition	Siemens 3T Tim Trio	Siemens, Erlangen, Germany	3	tesla	UNITSONT	UO:0000228	birdcage	12	BOLD image		3x3x3.9	millimeter	UNITSONT	UO:0000016	210	2000	millisecond	UNITSONT	UO:0000028	30	millisecond	UNITSONT	UO:0000028	78	degree	UNITSONT	UO:0000185						33	axial	3	millimeter	UNITSONT	UO:0000016	MRI pre-processing	DICOM images converted to NIFTI format	BOLD_run08_sub005	BOLD/task001_run008/bold.nii.gz	OpenfMRI	ds000117	http://openfmri.s3.amazonaws.com/tarballs/ds117_sub005_raw.tgz
sub006	Stimuli	mri stimuli	Experimental Design	MRI Acquisition	Siemens 3T Tim Trio	Siemens, Erlangen, Germany	3	tesla	UNITSONT	UO:0000228	birdcage	12	BOLD image		3x3x3.75	millimeter	UNITSONT	UO:0000016	210	2000	millisecond	UNITSONT	UO:0000028	30	millisecond	UNITSONT	UO:0000028	78	degree	UNITSONT	UO:0000185						33	axial	3	millimeter	UNITSONT	UO:0000016	MRI pre-processing	DICOM images converted to NIFTI format	BOLD_run08_sub006	BOLD/task001_run008/bold.nii.gz	OpenfMRI	ds000117	http://openfmri.s3.amazonaws.com/tarballs/ds117_sub006_raw.tgz
sub007	Stimuli	mri stimuli	Experimental Design	MRI Acquisition	Siemens 3T Tim Trio	Siemens, Erlangen, Germany	3	tesla	UNITSONT	UO:0000228	birdcage	12	BOLD image		3x3x4.05	millimeter	UNITSONT	UO:0000016	210	2000	millisecond	UNITSONT	UO:0000028	30	millisecond	UNITSONT	UO:0000028	78	degree	UNITSONT	UO:0000185						33	axial	3	millimeter	UNITSONT	UO:0000016	MRI pre-processing	DICOM images converted to NIFTI format	BOLD_run08_sub007	BOLD/task001_run008/bold.nii.gz	OpenfMRI	ds000117	http://openfmri.s3.amazonaws.com/tarballs/ds117_sub007_raw.tgz
sub008	Stimuli	mri stimuli	Experimental Design	MRI Acquisition	Siemens 3T Tim Trio	Siemens, Erlangen, Germany	3	tesla	UNITSONT	UO:0000228	birdcage	12	BOLD image		3x3x3.75	millimeter	UNITSONT	UO:0000016	210	2000	millisecond	UNITSONT	UO:0000028	30	millisecond	UNITSONT	UO:0000028	78	degree	UNITSONT	UO:0000185						33	axial	3	millimeter	UNITSONT	UO:0000016	MRI pre-processing	DICOM images converted to NIFTI format	BOLD_run08_sub008	BOLD/task001_run008/bold.nii.gz	OpenfMRI	ds000117	http://openfmri.s3.amazonaws.com/tarballs/ds117_sub008_raw.tgz
sub009	Stimuli	mri stimuli	Experimental Design	MRI Acquisition	Siemens 3T Tim Trio	Siemens, Erlangen, Germany	3	tesla	UNITSONT	UO:0000228	birdcage	12	BOLD image		3x3x3.75	millimeter	UNITSONT	UO:0000016	210	2000	millisecond	UNITSONT	UO:0000028	30	millisecond	UNITSONT	UO:0000028	78	degree	UNITSONT	UO:0000185						33	axial	3	millimeter	UNITSONT	UO:0000016	MRI pre-processing	DICOM images converted to NIFTI format	BOLD_run08_sub009	BOLD/task001_run008/bold.nii.gz	OpenfMRI	ds000117	http://openfmri.s3.amazonaws.com/tarballs/ds117_sub009_raw.tgz
sub010	Stimuli	mri stimuli	Experimental Design	MRI Acquisition	Siemens 3T Tim Trio	Siemens, Erlangen, Germany	3	tesla	UNITSONT	UO:0000228	birdcage	12	BOLD image		3x3x3.75	millimeter	UNITSONT	UO:0000016	210	2000	millisecond	UNITSONT	UO:0000028	30	millisecond	UNITSONT	UO:0000028	78	degree	UNITSONT	UO:0000185						33	axial	3	millimeter	UNITSONT	UO:0000016	MRI pre-processing	DICOM images converted to NIFTI format	BOLD_run08_sub010	BOLD/task001_run008/bold.nii.gz	OpenfMRI	ds000117	http://openfmri.s3.amazonaws.com/tarballs/ds117_sub010_raw.tgz
sub011	Stimuli	mri stimuli	Experimental Design	MRI Acquisition	Siemens 3T Tim Trio	Siemens, Erlangen, Germany	3	tesla	UNITSONT	UO:0000228	birdcage	12	BOLD image		3x3x3.9	millimeter	UNITSONT	UO:0000016	210	2000	millisecond	UNITSONT	UO:0000028	30	millisecond	UNITSONT	UO:0000028	78	degree	UNITSONT	UO:0000185						33	axial	3	millimeter	UNITSONT	UO:0000016	MRI pre-processing	DICOM images converted to NIFTI format	BOLD_run08_sub011	BOLD/task001_run008/bold.nii.gz	OpenfMRI	ds000117	http://openfmri.s3.amazonaws.com/tarballs/ds117_sub011_raw.tgz
sub012	Stimuli	mri stimuli	Experimental Design	MRI Acquisition	Siemens 3T Tim Trio	Siemens, Erlangen, Germany	3	tesla	UNITSONT	UO:0000228	birdcage	12	BOLD image		3x3x3.9	millimeter	UNITSONT	UO:0000016	210	2000	millisecond	UNITSONT	UO:0000028	30	millisecond	UNITSONT	UO:0000028	78	degree	UNITSONT	UO:0000185						33	axial	3	millimeter	UNITSONT	UO:0000016	MRI pre-processing	DICOM images converted to NIFTI format	BOLD_run08_sub012	BOLD/task001_run008/bold.nii.gz	OpenfMRI	ds000117	http://openfmri.s3.amazonaws.com/tarballs/ds117_sub012_raw.tgz
sub013	Stimuli	mri stimuli	Experimental Design	MRI Acquisition	Siemens 3T Tim Trio	Siemens, Erlangen, Germany	3	tesla	UNITSONT	UO:0000228	birdcage	12	BOLD image		3x3x3.75	millimeter	UNITSONT	UO:0000016	210	2000	millisecond	UNITSONT	UO:0000028	30	millisecond	UNITSONT	UO:0000028	78	degree	UNITSONT	UO:0000185						33	axial	3	millimeter	UNITSONT	UO:0000016	MRI pre-processing	DICOM images converted to NIFTI format	BOLD_run08_sub013	BOLD/task001_run008/bold.nii.gz	OpenfMRI	ds000117	http://openfmri.s3.amazonaws.com/tarballs/ds117_sub013_raw.tgz
sub014	Stimuli	mri stimuli	Experimental Design	MRI Acquisition	Siemens 3T Tim Trio	Siemens, Erlangen, Germany	3	tesla	UNITSONT	UO:0000228	birdcage	12	BOLD image		3x3x3.75	millimeter	UNITSONT	UO:0000016	210	2000	millisecond	UNITSONT	UO:0000028	30	millisecond	UNITSONT	UO:0000028	78	degree	UNITSONT	UO:0000185						33	axial	3	millimeter	UNITSONT	UO:0000016	MRI pre-processing	DICOM images converted to NIFTI format	BOLD_run08_sub014	BOLD/task001_run008/bold.nii.gz	OpenfMRI	ds000117	http://openfmri.s3.amazonaws.com/tarballs/ds117_sub014_raw.tgz
sub015	Stimuli	mri stimuli	Experimental Design	MRI Acquisition	Siemens 3T Tim Trio	Siemens, Erlangen, Germany	3	tesla	UNITSONT	UO:0000228	birdcage	12	BOLD image		3x3x3.9	millimeter	UNITSONT	UO:0000016	210	2000	millisecond	UNITSONT	UO:0000028	30	millisecond	UNITSONT	UO:0000028	78	degree	UNITSONT	UO:0000185						33	axial	3	millimeter	UNITSONT	UO:0000016	MRI pre-processing	DICOM images converted to NIFTI format	BOLD_run08_sub015	BOLD/task001_run008/bold.nii.gz	OpenfMRI	ds000117	http://openfmri.s3.amazonaws.com/tarballs/ds117_sub015_raw.tgz
sub016	Stimuli	mri stimuli	Experimental Design	MRI Acquisition	Siemens 3T Tim Trio	Siemens, Erlangen, Germany	3	tesla	UNITSONT	UO:0000228	birdcage	12	BOLD image		3x3x3.75	millimeter	UNITSONT	UO:0000016	210	2000	millisecond	UNITSONT	UO:0000028	30	millisecond	UNITSONT	UO:0000028	78	degree	UNITSONT	UO:0000185						33	axial	3	millimeter	UNITSONT	UO:0000016	MRI pre-processing	DICOM images converted to NIFTI format	BOLD_run08_sub016	BOLD/task001_run008/bold.nii.gz	OpenfMRI	ds000117	http://openfmri.s3.amazonaws.com/tarballs/ds117_sub016_raw.tgz
sub017	Stimuli	mri stimuli	Experimental Design	MRI Acquisition	Siemens 3T Tim Trio	Siemens, Erlangen, Germany	3	tesla	UNITSONT	UO:0000228	birdcage	12	BOLD image		3x3x3.75	millimeter	UNITSONT	UO:0000016	210	2000	millisecond	UNITSONT	UO:0000028	30	millisecond	UNITSONT	UO:0000028	78	degree	UNITSONT	UO:0000185						33	axial	3	millimeter	UNITSONT	UO:0000016	MRI pre-processing	DICOM images converted to NIFTI format	BOLD_run08_sub017	BOLD/task001_run008/bold.nii.gz	OpenfMRI	ds000117	http://openfmri.s3.amazonaws.com/tarballs/ds117_sub017_raw.tgz
sub018	Stimuli	mri stimuli	Experimental Design	MRI Acquisition	Siemens 3T Tim Trio	Siemens, Erlangen, Germany	3	tesla	UNITSONT	UO:0000228	birdcage	12	BOLD image		3x3x3.9	millimeter	UNITSONT	UO:0000016	210	2000	millisecond	UNITSONT	UO:0000028	30	millisecond	UNITSONT	UO:0000028	78	degree	UNITSONT	UO:0000185						33	axial	3	millimeter	UNITSONT	UO:0000016	MRI pre-processing	DICOM images converted to NIFTI format	BOLD_run08_sub018	BOLD/task001_run008/bold.nii.gz	OpenfMRI	ds000117	http://openfmri.s3.amazonaws.com/tarballs/ds117_sub018_raw.tgz
sub019	Stimuli	mri stimuli	Experimental Design	MRI Acquisition	Siemens 3T Tim Trio	Siemens, Erlangen, Germany	3	tesla	UNITSONT	UO:0000228	birdcage	12	BOLD image		3x3x4.05	millimeter	UNITSONT	UO:0000016	210	2000	millisecond	UNITSONT	UO:0000028	30	millisecond	UNITSONT	UO:0000028	78	degree	UNITSONT	UO:0000185						33	axial	3	millimeter	UNITSONT	UO:0000016	MRI pre-processing	DICOM images converted to NIFTI format	BOLD_run08_sub019	BOLD/task001_run008/bold.nii.gz	OpenfMRI	ds000117	http://openfmri.s3.amazonaws.com/tarballs/ds117_sub019_raw.tgz
#BOLD_run009
sub001	Stimuli	mri stimuli	Experimental Design	MRI Acquisition	Siemens 3T Tim Trio	Siemens, Erlangen, Germany	3	tesla	UNITSONT	UO:0000228	birdcage	12	BOLD image		3x3x3.9	millimeter	UNITSONT	UO:0000016	210	2000	millisecond	UNITSONT	UO:0000028	30	millisecond	UNITSONT	UO:0000028	78	degree	UNITSONT	UO:0000185						33	axial	3	millimeter	UNITSONT	UO:0000016	MRI pre-processing	DICOM images converted to NIFTI format	BOLD_run09_sub001	BOLD/task001_run009/bold.nii.gz	OpenfMRI	ds000117	http://openfmri.s3.amazonaws.com/tarballs/ds117_sub001_raw.tgz
sub002	Stimuli	mri stimuli	Experimental Design	MRI Acquisition	Siemens 3T Tim Trio	Siemens, Erlangen, Germany	3	tesla	UNITSONT	UO:0000228	birdcage	12	BOLD image		3x3x3.75	millimeter	UNITSONT	UO:0000016	210	2000	millisecond	UNITSONT	UO:0000028	30	millisecond	UNITSONT	UO:0000028	78	degree	UNITSONT	UO:0000185						33	axial	3	millimeter	UNITSONT	UO:0000016	MRI pre-processing	DICOM images converted to NIFTI format	BOLD_run09_sub002	BOLD/task001_run009/bold.nii.gz	OpenfMRI	ds000117	http://openfmri.s3.amazonaws.com/tarballs/ds117_sub002_raw.tgz
sub003	Stimuli	mri stimuli	Experimental Design	MRI Acquisition	Siemens 3T Tim Trio	Siemens, Erlangen, Germany	3	tesla	UNITSONT	UO:0000228	birdcage	12	BOLD image		3x3x3.9	millimeter	UNITSONT	UO:0000016	210	2000	millisecond	UNITSONT	UO:0000028	30	millisecond	UNITSONT	UO:0000028	78	degree	UNITSONT	UO:0000185						33	axial	3	millimeter	UNITSONT	UO:0000016	MRI pre-processing	DICOM images converted to NIFTI format	BOLD_run09_sub003	BOLD/task001_run009/bold.nii.gz	OpenfMRI	ds000117	http://openfmri.s3.amazonaws.com/tarballs/ds117_sub003_raw.tgz
sub004	Stimuli	mri stimuli	Experimental Design	MRI Acquisition	Siemens 3T Tim Trio	Siemens, Erlangen, Germany	3	tesla	UNITSONT	UO:0000228	birdcage	12	BOLD image		3x3x3.9	millimeter	UNITSONT	UO:0000016	210	2000	millisecond	UNITSONT	UO:0000028	30	millisecond	UNITSONT	UO:0000028	78	degree	UNITSONT	UO:0000185						33	axial	3	millimeter	UNITSONT	UO:0000016	MRI pre-processing	DICOM images converted to NIFTI format	BOLD_run09_sub004	BOLD/task001_run009/bold.nii.gz	OpenfMRI	ds000117	http://openfmri.s3.amazonaws.com/tarballs/ds117_sub004_raw.tgz
sub005	Stimuli	mri stimuli	Experimental Design	MRI Acquisition	Siemens 3T Tim Trio	Siemens, Erlangen, Germany	3	tesla	UNITSONT	UO:0000228	birdcage	12	BOLD image		3x3x3.9	millimeter	UNITSONT	UO:0000016	210	2000	millisecond	UNITSONT	UO:0000028	30	millisecond	UNITSONT	UO:0000028	78	degree	UNITSONT	UO:0000185						33	axial	3	millimeter	UNITSONT	UO:0000016	MRI pre-processing	DICOM images converted to NIFTI format	BOLD_run09_sub005	BOLD/task001_run009/bold.nii.gz	OpenfMRI	ds000117	http://openfmri.s3.amazonaws.com/tarballs/ds117_sub005_raw.tgz
sub006	Stimuli	mri stimuli	Experimental Design	MRI Acquisition	Siemens 3T Tim Trio	Siemens, Erlangen, Germany	3	tesla	UNITSONT	UO:0000228	birdcage	12	BOLD image		3x3x3.75	millimeter	UNITSONT	UO:0000016	210	2000	millisecond	UNITSONT	UO:0000028	30	millisecond	UNITSONT	UO:0000028	78	degree	UNITSONT	UO:0000185						33	axial	3	millimeter	UNITSONT	UO:0000016	MRI pre-processing	DICOM images converted to NIFTI format	BOLD_run09_sub006	BOLD/task001_run009/bold.nii.gz	OpenfMRI	ds000117	http://openfmri.s3.amazonaws.com/tarballs/ds117_sub006_raw.tgz
sub007	Stimuli	mri stimuli	Experimental Design	MRI Acquisition	Siemens 3T Tim Trio	Siemens, Erlangen, Germany	3	tesla	UNITSONT	UO:0000228	birdcage	12	BOLD image		3x3x4.05	millimeter	UNITSONT	UO:0000016	210	2000	millisecond	UNITSONT	UO:0000028	30	millisecond	UNITSONT	UO:0000028	78	degree	UNITSONT	UO:0000185						33	axial	3	millimeter	UNITSONT	UO:0000016	MRI pre-processing	DICOM images converted to NIFTI format	BOLD_run09_sub007	BOLD/task001_run009/bold.nii.gz	OpenfMRI	ds000117	http://openfmri.s3.amazonaws.com/tarballs/ds117_sub007_raw.tgz
sub008	Stimuli	mri stimuli	Experimental Design	MRI Acquisition	Siemens 3T Tim Trio	Siemens, Erlangen, Germany	3	tesla	UNITSONT	UO:0000228	birdcage	12	BOLD image		3x3x3.75	millimeter	UNITSONT	UO:0000016	210	2000	millisecond	UNITSONT	UO:0000028	30	millisecond	UNITSONT	UO:0000028	78	degree	UNITSONT	UO:0000185						33	axial	3	millimeter	UNITSONT	UO:0000016	MRI pre-processing	DICOM images converted to NIFTI format	BOLD_run09_sub008	BOLD/task001_run009/bold.nii.gz	OpenfMRI	ds000117	http://openfmri.s3.amazonaws.com/tarballs/ds117_sub008_raw.tgz
sub009	Stimuli	mri stimuli	Experimental Design	MRI Acquisition	Siemens 3T Tim Trio	Siemens, Erlangen, Germany	3	tesla	UNITSONT	UO:0000228	birdcage	12	BOLD image		3x3x3.75	millimeter	UNITSONT	UO:0000016	210	2000	millisecond	UNITSONT	UO:0000028	30	millisecond	UNITSONT	UO:0000028	78	degree	UNITSONT	UO:0000185						33	axial	3	millimeter	UNITSONT	UO:0000016	MRI pre-processing	DICOM images converted to NIFTI format	BOLD_run09_sub009	BOLD/task001_run009/bold.nii.gz	OpenfMRI	ds000117	http://openfmri.s3.amazonaws.com/tarballs/ds117_sub009_raw.tgz
sub010	Stimuli	mri stimuli	Experimental Design	MRI Acquisition	Siemens 3T Tim Trio	Siemens, Erlangen, Germany	3	tesla	UNITSONT	UO:0000228	birdcage	12	BOLD image		3x3x3.75	millimeter	UNITSONT	UO:0000016	210	2000	millisecond	UNITSONT	UO:0000028	30	millisecond	UNITSONT	UO:0000028	78	degree	UNITSONT	UO:0000185						33	axial	3	millimeter	UNITSONT	UO:0000016	MRI pre-processing	DICOM images converted to NIFTI format	BOLD_run09_sub010	BOLD/task001_run009/bold.nii.gz	OpenfMRI	ds000117	http://openfmri.s3.amazonaws.com/tarballs/ds117_sub010_raw.tgz
sub011	Stimuli	mri stimuli	Experimental Design	MRI Acquisition	Siemens 3T Tim Trio	Siemens, Erlangen, Germany	3	tesla	UNITSONT	UO:0000228	birdcage	12	BOLD image		3x3x3.9	millimeter	UNITSONT	UO:0000016	210	2000	millisecond	UNITSONT	UO:0000028	30	millisecond	UNITSONT	UO:0000028	78	degree	UNITSONT	UO:0000185						33	axial	3	millimeter	UNITSONT	UO:0000016	MRI pre-processing	DICOM images converted to NIFTI format	BOLD_run09_sub011	BOLD/task001_run009/bold.nii.gz	OpenfMRI	ds000117	http://openfmri.s3.amazonaws.com/tarballs/ds117_sub011_raw.tgz
sub012	Stimuli	mri stimuli	Experimental Design	MRI Acquisition	Siemens 3T Tim Trio	Siemens, Erlangen, Germany	3	tesla	UNITSONT	UO:0000228	birdcage	12	BOLD image		3x3x3.9	millimeter	UNITSONT	UO:0000016	210	2000	millisecond	UNITSONT	UO:0000028	30	millisecond	UNITSONT	UO:0000028	78	degree	UNITSONT	UO:0000185						33	axial	3	millimeter	UNITSONT	UO:0000016	MRI pre-processing	DICOM images converted to NIFTI format	BOLD_run09_sub012	BOLD/task001_run009/bold.nii.gz	OpenfMRI	ds000117	http://openfmri.s3.amazonaws.com/tarballs/ds117_sub012_raw.tgz
sub013	Stimuli	mri stimuli	Experimental Design	MRI Acquisition	Siemens 3T Tim Trio	Siemens, Erlangen, Germany	3	tesla	UNITSONT	UO:0000228	birdcage	12	BOLD image		3x3x3.75	millimeter	UNITSONT	UO:0000016	210	2000	millisecond	UNITSONT	UO:0000028	30	millisecond	UNITSONT	UO:0000028	78	degree	UNITSONT	UO:0000185						33	axial	3	millimeter	UNITSONT	UO:0000016	MRI pre-processing	DICOM images converted to NIFTI format	BOLD_run09_sub013	BOLD/task001_run009/bold.nii.gz	OpenfMRI	ds000117	http://openfmri.s3.amazonaws.com/tarballs/ds117_sub013_raw.tgz
sub014	Stimuli	mri stimuli	Experimental Design	MRI Acquisition	Siemens 3T Tim Trio	Siemens, Erlangen, Germany	3	tesla	UNITSONT	UO:0000228	birdcage	12	BOLD image		3x3x3.75	millimeter	UNITSONT	UO:0000016	210	2000	millisecond	UNITSONT	UO:0000028	30	millisecond	UNITSONT	UO:0000028	78	degree	UNITSONT	UO:0000185						33	axial	3	millimeter	UNITSONT	UO:0000016	MRI pre-processing	DICOM images converted to NIFTI format	BOLD_run09_sub014	BOLD/task001_run009/bold.nii.gz	OpenfMRI	ds000117	http://openfmri.s3.amazonaws.com/tarballs/ds117_sub014_raw.tgz
sub015	Stimuli	mri stimuli	Experimental Design	MRI Acquisition	Siemens 3T Tim Trio	Siemens, Erlangen, Germany	3	tesla	UNITSONT	UO:0000228	birdcage	12	BOLD image		3x3x3.9	millimeter	UNITSONT	UO:0000016	210	2000	millisecond	UNITSONT	UO:0000028	30	millisecond	UNITSONT	UO:0000028	78	degree	UNITSONT	UO:0000185						33	axial	3	millimeter	UNITSONT	UO:0000016	MRI pre-processing	DICOM images converted to NIFTI format	BOLD_run09_sub015	BOLD/task001_run009/bold.nii.gz	OpenfMRI	ds000117	http://openfmri.s3.amazonaws.com/tarballs/ds117_sub015_raw.tgz
sub016	Stimuli	mri stimuli	Experimental Design	MRI Acquisition	Siemens 3T Tim Trio	Siemens, Erlangen, Germany	3	tesla	UNITSONT	UO:0000228	birdcage	12	BOLD image		3x3x3.75	millimeter	UNITSONT	UO:0000016	210	2000	millisecond	UNITSONT	UO:0000028	30	millisecond	UNITSONT	UO:0000028	78	degree	UNITSONT	UO:0000185						33	axial	3	millimeter	UNITSONT	UO:0000016	MRI pre-processing	DICOM images converted to NIFTI format	BOLD_run09_sub016	BOLD/task001_run009/bold.nii.gz	OpenfMRI	ds000117	http://openfmri.s3.amazonaws.com/tarballs/ds117_sub016_raw.tgz
sub017	Stimuli	mri stimuli	Experimental Design	MRI Acquisition	Siemens 3T Tim Trio	Siemens, Erlangen, Germany	3	tesla	UNITSONT	UO:0000228	birdcage	12	BOLD image		3x3x3.75	millimeter	UNITSONT	UO:0000016	210	2000	millisecond	UNITSONT	UO:0000028	30	millisecond	UNITSONT	UO:0000028	78	degree	UNITSONT	UO:0000185						33	axial	3	millimeter	UNITSONT	UO:0000016	MRI pre-processing	DICOM images converted to NIFTI format	BOLD_run09_sub017	BOLD/task001_run009/bold.nii.gz	OpenfMRI	ds000117	http://openfmri.s3.amazonaws.com/tarballs/ds117_sub017_raw.tgz
sub018	Stimuli	mri stimuli	Experimental Design	MRI Acquisition	Siemens 3T Tim Trio	Siemens, Erlangen, Germany	3	tesla	UNITSONT	UO:0000228	birdcage	12	BOLD image		3x3x3.9	millimeter	UNITSONT	UO:0000016	210	2000	millisecond	UNITSONT	UO:0000028	30	millisecond	UNITSONT	UO:0000028	78	degree	UNITSONT	UO:0000185						33	axial	3	millimeter	UNITSONT	UO:0000016	MRI pre-processing	DICOM images converted to NIFTI format	BOLD_run09_sub018	BOLD/task001_run009/bold.nii.gz	OpenfMRI	ds000117	http://openfmri.s3.amazonaws.com/tarballs/ds117_sub018_raw.tgz
sub019	Stimuli	mri stimuli	Experimental Design	MRI Acquisition	Siemens 3T Tim Trio	Siemens, Erlangen, Germany	3	tesla	UNITSONT	UO:0000228	birdcage	12	BOLD image		3x3x4.05	millimeter	UNITSONT	UO:0000016	210	2000	millisecond	UNITSONT	UO:0000028	30	millisecond	UNITSONT	UO:0000028	78	degree	UNITSONT	UO:0000185						33	axial	3	millimeter	UNITSONT	UO:0000016	MRI pre-processing	DICOM images converted to NIFTI format	BOLD_run09_sub019	BOLD/task001_run009/bold.nii.gz	OpenfMRI	ds000117	http://openfmri.s3.amazonaws.com/tarballs/ds117_sub019_raw.tgz
#DWI
sub001	Stimuli	mri stimuli	Experimental Design	MRI Acquisition	Siemens 3T Tim Trio	Siemens, Erlangen, Germany	3	tesla	UNITSONT	UO:0000228	birdcage	12	diffusion-weighted image	EPI sequence	2x2x2	millimeter	UNITSONT	UO:0000016	1																								MRI pre-processing	DICOM images converted to NIFTI format	DWI_sub001	diffusion/dwi.nii.gz	OpenfMRI	ds000117	http://openfmri.s3.amazonaws.com/tarballs/ds117_sub001_raw.tgz
sub002	Stimuli	mri stimuli	Experimental Design	MRI Acquisition	Siemens 3T Tim Trio	Siemens, Erlangen, Germany	3	tesla	UNITSONT	UO:0000228	birdcage	12	diffusion-weighted image	EPI sequence	2x2x2	millimeter	UNITSONT	UO:0000016	1																								MRI pre-processing	DICOM images converted to NIFTI format	DWI_sub002	diffusion/dwi.nii.gz	OpenfMRI	ds000117	http://openfmri.s3.amazonaws.com/tarballs/ds117_sub002_raw.tgz
sub003	Stimuli	mri stimuli	Experimental Design	MRI Acquisition	Siemens 3T Tim Trio	Siemens, Erlangen, Germany	3	tesla	UNITSONT	UO:0000228	birdcage	12	diffusion-weighted image	EPI sequence	2x2x2	millimeter	UNITSONT	UO:0000016	1																								MRI pre-processing	DICOM images converted to NIFTI format	DWI_sub003	diffusion/dwi.nii.gz	OpenfMRI	ds000117	http://openfmri.s3.amazonaws.com/tarballs/ds117_sub003_raw.tgz
sub004	Stimuli	mri stimuli	Experimental Design	MRI Acquisition	Siemens 3T Tim Trio	Siemens, Erlangen, Germany	3	tesla	UNITSONT	UO:0000228	birdcage	12	diffusion-weighted image	EPI sequence	2x2x2	millimeter	UNITSONT	UO:0000016	1																								MRI pre-processing	DICOM images converted to NIFTI format	DWI_sub004	diffusion/dwi.nii.gz	OpenfMRI	ds000117	http://openfmri.s3.amazonaws.com/tarballs/ds117_sub004_raw.tgz
sub005	Stimuli	mri stimuli	Experimental Design	MRI Acquisition	Siemens 3T Tim Trio	Siemens, Erlangen, Germany	3	tesla	UNITSONT	UO:0000228	birdcage	12	diffusion-weighted image	EPI sequence	2x2x2	millimeter	UNITSONT	UO:0000016	1																								MRI pre-processing	DICOM images converted to NIFTI format	DWI_sub005	diffusion/dwi.nii.gz	OpenfMRI	ds000117	http://openfmri.s3.amazonaws.com/tarballs/ds117_sub005_raw.tgz
sub006	Stimuli	mri stimuli	Experimental Design	MRI Acquisition	Siemens 3T Tim Trio	Siemens, Erlangen, Germany	3	tesla	UNITSONT	UO:0000228	birdcage	12	diffusion-weighted image	EPI sequence	2x2x2	millimeter	UNITSONT	UO:0000016	1																								MRI pre-processing	DICOM images converted to NIFTI format	DWI_sub006	diffusion/dwi.nii.gz	OpenfMRI	ds000117	http://openfmri.s3.amazonaws.com/tarballs/ds117_sub006_raw.tgz
sub007	Stimuli	mri stimuli	Experimental Design	MRI Acquisition	Siemens 3T Tim Trio	Siemens, Erlangen, Germany	3	tesla	UNITSONT	UO:0000228	birdcage	12	diffusion-weighted image	EPI sequence	2x2x2	millimeter	UNITSONT	UO:0000016	1																								MRI pre-processing	DICOM images converted to NIFTI format	DWI_sub007	diffusion/dwi.nii.gz	OpenfMRI	ds000117	http://openfmri.s3.amazonaws.com/tarballs/ds117_sub007_raw.tgz
sub010	Stimuli	mri stimuli	Experimental Design	MRI Acquisition	Siemens 3T Tim Trio	Siemens, Erlangen, Germany	3	tesla	UNITSONT	UO:0000228	birdcage	12	diffusion-weighted image	EPI sequence	2x2x2	millimeter	UNITSONT	UO:0000016	1																								MRI pre-processing	DICOM images converted to NIFTI format	DWI_sub010	diffusion/dwi.nii.gz	OpenfMRI	ds000117	http://openfmri.s3.amazonaws.com/tarballs/ds117_sub010_raw.tgz
sub011	Stimuli	mri stimuli	Experimental Design	MRI Acquisition	Siemens 3T Tim Trio	Siemens, Erlangen, Germany	3	tesla	UNITSONT	UO:0000228	birdcage	12	diffusion-weighted image	EPI sequence	2x2x2	millimeter	UNITSONT	UO:0000016	1																								MRI pre-processing	DICOM images converted to NIFTI format	DWI_sub011	diffusion/dwi.nii.gz	OpenfMRI	ds000117	http://openfmri.s3.amazonaws.com/tarballs/ds117_sub011_raw.tgz
sub014	Stimuli	mri stimuli	Experimental Design	MRI Acquisition	Siemens 3T Tim Trio	Siemens, Erlangen, Germany	3	tesla	UNITSONT	UO:0000228	birdcage	12	diffusion-weighted image	EPI sequence	2x2x2	millimeter	UNITSONT	UO:0000016	1																								MRI pre-processing	DICOM images converted to NIFTI format	DWI_sub014	diffusion/dwi.nii.gz	OpenfMRI	ds000117	http://openfmri.s3.amazonaws.com/tarballs/ds117_sub014_raw.tgz
sub015	Stimuli	mri stimuli	Experimental Design	MRI Acquisition	Siemens 3T Tim Trio	Siemens, Erlangen, Germany	3	tesla	UNITSONT	UO:0000228	birdcage	12	diffusion-weighted image	EPI sequence	2x2x2	millimeter	UNITSONT	UO:0000016	1																								MRI pre-processing	DICOM images converted to NIFTI format	DWI_sub015	diffusion/dwi.nii.gz	OpenfMRI	ds000117	http://openfmri.s3.amazonaws.com/tarballs/ds117_sub015_raw.tgz
sub017	Stimuli	mri stimuli	Experimental Design	MRI Acquisition	Siemens 3T Tim Trio	Siemens, Erlangen, Germany	3	tesla	UNITSONT	UO:0000228	birdcage	12	diffusion-weighted image	EPI sequence	2x2x2	millimeter	UNITSONT	UO:0000016	1																								MRI pre-processing	DICOM images converted to NIFTI format	DWI_sub017	diffusion/dwi.nii.gz	OpenfMRI	ds000117	http://openfmri.s3.amazonaws.com/tarballs/ds117_sub017_raw.tgz
sub018	Stimuli	mri stimuli	Experimental Design	MRI Acquisition	Siemens 3T Tim Trio	Siemens, Erlangen, Germany	3	tesla	UNITSONT	UO:0000228	birdcage	12	diffusion-weighted image	EPI sequence	2x2x2	millimeter	UNITSONT	UO:0000016	1																								MRI pre-processing	DICOM images converted to NIFTI format	DWI_sub018	diffusion/dwi.nii.gz	OpenfMRI	ds000117	http://openfmri.s3.amazonaws.com/tarballs/ds117_sub018_raw.tgz
